# Supplementary material for: Computational Tools for Splicing Defect Prediction in Breast/Ovarian Cancer Genes: How Efficient Are They at Predicting RNA Alterations?
Source: Front Genet. 2018 Sep 5;9:366. doi: 10.3389/fgene.2018.00366 (PMC6134256; doi:10.3389/fgene.2018.00366)
Supplement: Supplementary file 1 [file Table_1.XLSX]

## Sheet: Supplem Table 1
Supplementary Table 1. Analysed region and selected thresholds for each of the prediction tools.
	SSFanalysis *	MESanalysis *	NNSanalysis*	HSFanalysis*	SPANR	dbscSNV
Range	[0-100]	[0-12]	[0-1]	[0-100]	[0-100]	[0-1]
% change threshold (mutant - WT)/WT·100	-5ᶱ	-15ᶺ	-5ᶷ	-2ᶧᶧ	-5ᶾ	+0.6**
3' Analysis region (nt)	From -14 to +1	From -20 to +3	From -21 to +20	From -12 to +2	From -300 to +300	From -12 to +2
5' Analysis region (nt)	From -3 to +6	From -3 to +6	From -7 to +8	From -3 to +6	From -300 to +300	From -3 to +8
ᶱHoudayer et al., 2012; Tang, Prosser and Love, 2016
ᶺHoudayer et al., 2012; ᶷTang, Prosser and Love, 2016
ᶧᶧTang, Prosser and Love, 2016
ᶾXiong et al, 2015
*At nucleotides outside the predictor analysis region, Alamut visual provides as variant score the same value than those computed for wild type.
**Variant consider to be splice-altering only if both ada_score and rf_score exceeded the cutoff value of 0.6 (Jian et al., 2014)

## Sheet: Supplem Table 2
Supplementary Table 2. In silico splicing alteration analysis of HBOC and Lynch syndrome variants collected in the discovery set
NO: negative splicing alteration defined as equal results than control samples. YES: positive splicing alteration including exon skipping, use of new or cryptic splice sites or altered alternative transcript levels.
Green: correct prediction. Red: Incorrect prediction. Yellow: Not available prediction.
*dbscSNV prediction is composed of ada_score and rf_score, the prediction is consider to be splice-altering only if both exceed 0.6.
HUVH: University Hospital Vall d'Hebron, ICO: Catalan Institute of Oncology, FPGMX: Public Galician Foundation of Genomic Medicine, HCSC: Clinical Hospital San Carlos.
Gene	Splicing Alteration	Transcript	cNomen	dist NearestSS	nearest SSType	wtSSF Score	wtMaxEnt Score	wtNNS Score	wtHSF Score	varSSF Score	varMaxEnt Score	varNNS Score	varHSF Score	SSF analysis	MES analysis	NNS analysis	HSF analysis	dPSI	ada_score*	rf_score*
BRCA2	NO	NM_000059.3	c.7796A>G	-10	5'	66.9153	4.67527	0.253539	74.723	66.9153	4.67527	0.253539	74.723	0	0	0	0	0.32	-	-
BRCA1	NO	NM_007294.3	c.5324T>G	-9	5'	94.6711	10.7663	0.99753	97.664	94.6711	10.7663	0.99753	97.664	0	0	0	0	-0.65	-	-
BRCA1	NO	NM_007294.3	c.5066T>C	-9	5'	71.8962	7.47864	0.921106	76.856	71.8962	7.47864	0.921106	76.856	0	0	0	0	0.20	-	-
STK11	NO	NM_000455.4	c.1100C>T	-9	5'	86.7234	10.8983	0.993402	94.09	86.7234	10.8983	0.993402	94.09	0	0	0	0	-1.08	-	-
PALB2	NO	NM_024675.3	c.101G>A	-8	5'	100	10.8583	0.998148	99.999	100	10.8583	0.998148	99.999	0	0	0	0	-0.41	-	-
MLH1	NO	NM_000249.3	c.302G>A	-5	5'	91.1667	9.84565	0.995217	96.065	91.1667	9.84565	0.997576	96.065	0	0	0.237034	0	1.50	-	-
BRCA1	NO	NM_007294.3	c.5274A>G	-4	5'	82.523	9.06409	0.930537	84.947	82.523	9.06409	0.875081	84.947	0	0	-5.95957	0	-1.42	-	-
CDH1	NO	NM_004360.3	c.2292C>T	-4	5'	85.557	8.56441	0.838865	90.5	85.557	8.56441	0.796302	90.5	0	0	-5.07388	0	-0.25	-	-
ATM	NO	NM_000051.3	c.2919A>G	-3	5'	72.5423	6.28748	0.849213	80.947	69.7943	5.1656	0.603105	80.141	-3.78813	-17.8431	-28.9807	-0.995713	-0.68	0.00173345	0.104
BRCA1	YES	NM_007294.3	c.591C>T	-3	5'	95.6376	10.6736	0.995626	98.84	91.5096	8.83039	0.987706	96.859	-4.31629	-17.2689	-0.795479	-2.00425	-6.74	0.113847	0.302
BRCA2	NO	NM_000059.3	c.9116C>T	-2	5'	62.82	4.27701	0.566409	71.945	63.2232	2.4113	0.373132	71.945	0.641834	-43.6218	-34.1232	0	-0.13	0.148748	0.652
BRCA2	NO	NM_000059.3	c.680C>T	-2	5'	75.4161	8.56441	0.932803	82.621	75.8192	8.29533	0.938236	82.621	0.534501	-3.14184	0.582438	0	-0.09	6.71933e+09	0.076
PMS2	NO	NM_000535.5	c.2444C>T	-2	5'	86.9577	11.7751	0.995145	93.268	87.3609	10.4715	0.994895	93.268	0.463674	-11.0708	-0.025122	0	0.14	0.987178	0.83
BRCA1	YES	NM_007294.3	c.211A>G	-2	5'	77.3681	7.84418	0.920069	78.076	68.4074	3.88506	0.43038	73.22	-11.5819	-50.4721	-53.2231	-6.21958	-6.54	0.999946	0.998
BRCA2	YES	NM_000059.3	c.7007G>A	-1	5'	81.6288	10.5325	0.991015	90.933	69.4928	5.51657	0.396692	80.355	-14.8673	-47.6234	-59.9711	-11.6327	-1.64	0.999802	0.966
BRCA2	YES	NM_000059.3	c.425G>T	-1	5'	84.1908	9.10554	0.937848	87.906	71.5758	2.55164	0.081866	77.038	-14.9838	-71.9771	-91.2709	-12.3632	-0.31	0.999989	0.998
MSH2	YES	NM_000251.2	c.211G>C	-1	5'	90.6189	10.0684	0.95088	96.907	77.3078	5.7785	0.587956	85.894	-14.6891	-42.6076	-38.1672	-11.3645	-6.32	0.999994	1.0
MSH2	YES	NM_000251.2	c.1276G>A	-1	5'	81.6684	8.92197	0.906448	84.697	69.5324	1.86759	0.097079	74.119	-14.8601	-79.0675	-89.2902	-12.4892	-0.22	0.999993	1.0
ATM	YES	NM_000051.3	c.8786+1G>T	1	5'	99.6933	10.9984	0.998315	99.045					-100	-100	-100	-100	-18.87	0.999987	0.934
BRCA1	YES	NM_007294.3	c.212+1G>A	1	5'	77.3681	7.84418	0.920069	78.076					-100	-100	-100	-100	-18.39	0.999987	0.932
BRCA1	YES	NM_007294.3	c.4357+1del	1	5'	85.1573	6.63725	0.992636	88.3841					-100	-100	-100	-100	-	-	-
BRCA1	YES	NM_007294.3	c.4357+1G>T	1	5'	85.1573	6.63725	0.992636	89.082					-100	-100	-100	-100	-16.95	0.99999	0.938
BRCA1	YES	NM_007294.3	c.4484+1G>T	1	5'	94.3644	10.5671	0.997637	96.71					-100	-100	-100	-100	-4.95	0.999939	0.946
BRCA1	YES	NM_007294.3	c.4357+1G>A	1	5'	85.1573	6.63725	0.992636	89.082					-100	-100	-100	-100	-13.60	0.99999	0.938
BRCA1	YES	NM_007294.3	c.5074+1G>C	1	5'	71.8962	7.47864	0.921106	76.856					-100	-100	-100	-100	-5.72	0.999987	0.924
BRCA2	YES	NM_000059.3	c.7617+1G>A	1	5'	89.8263	9.80181	0.991699	91.195					-100	-100	-100	-100	-11.19	0.999986	0.938
BRCA1	YES	NM_007294.3	c.4675+1G>C	1	5'	78.1503	6.84436	0.441545	83.366					-100	-100	-100	-100	-9.74	0.999985	0.952
BRCA2	YES	NM_000059.3	c.516+2T>A	2	5'	87.5418	8.88433	0.982367	86.88					-100	-100	-100	-100	-4.71	0.999994	0.916
RAD51D	YES	NM_002878.3	c.667+2_667+23del	2	5'	95.331	10.4737	0.992621	97.886					-100	-100	-100	-100	-	-	-
BRCA1	YES	NM_007294.3	c.5152+3A>C	3	5'	74.3427	7.96403	0.95279	78.0435	64.4602		0.013749	70.5742	-13.2932	-100	-98.557	-9.57069	-23.45	0.999844	0.94
BRCA1	YES	NM_007294.3	c.5074+3A>G	3	5'	71.8962	7.47864	0.921106	97.9429	67.5339	2.59004	0.389959	79.4926	-6.0675	-65.3675	-57.664	-18.8378	-1.01	0.999781	0.94
BRCA2	YES	NM_000059.3	c.9501+3A>T	3	5'	91.9265	10.2844	0.993461	92.5225	82.0509	4.36432	0.413868	84.7834	-10.7429	-57.5637	-58.3408	-8.36456	-2.99	0.988551	0.702
BRCA1	YES	NM_007294.3	c.134+3A>C	3	5'	87.864	10.0774	0.892218	87.2844	77.9815	2.742	0.078535	79.8151	-11.2475	-72.7906	-91.1978	-8.55743	-16.35	0.999623	0.97
ATM	NO	NM_000051.3	c.3153+4A>G	4	5'	92.583	10.0326	0.995003	97.08	82.5023	7.07454	0.615509	88.74	-10.8883	-29.4845	-38.14	-8.59085	-0.64	0.838295	0.574
BRCA1	YES	NM_007294.3	c.5152+4A>T	4	5'	74.3427	7.96403	0.95279	82.4	64.169	3.86491	0.349884	73.596	-13.6849	-51.4704	-63.278	-10.6845	-8.80	0.998762	0.936
BRCA1	YES	NM_007294.3	c.4484+5G>C	5	5'	94.3644	10.5671	0.997637	96.71	81.6684	8.92197	0.896866	84.697	-13.4542	-15.5684	-10.101	-12.4217	-0.38	0.182922	0.416
BRCA2	YES	NM_000059.3	c.681+5G>C	5	5'	75.4161	8.56441	0.932803	82.621	62.7201	3.24773	0.076887	70.608	-16.8346	-62.0788	-91.7574	-14.5399	0.06	0.999969	0.916
MLH1	YES	NM_000249.3	c.306+5G>A	5	5'	91.1667	9.84565	0.995217	96.065	79.0152	7.19599	0.780255	83.9	-13.3289	-26.912	-21.5995	-12.6633	-13.98	0.999162	0.62
PALB2	YES	NM_024675.3	c.3201+5G>T	5	5'	91.1822	11.0134	0.99682	94.295	78.7895	6.49302	0.968531	81.978	-13.5911	-41.0444	-2.83792	-13.0622	-6.86	0.999623	0.904
BRCA1	NO	NM_007294.3	c.5074+6C>G	6	5'	71.8962	7.47864	0.921106	76.856	72.656	8.72697	0.917086	77.097	1.0568	16.6919	-0.436432	0.313573	-0.19	6.0573e+09	0.014
BRCA1	NO	NM_007294.3	c.5277+6G>C	6	5'	82.523	9.06409	0.930537	84.947	81.7632	8.138	0.934743	84.706	-0.920713	-10.2171	0.451997	-0.283706	-2.40	4.5455e+09	0.004
BRCA2	NO	NM_000059.3	c.7435+6G>A	6	5'	68.2868	5.64375	0.246018	74.964	67.9766	4.70632	0.389887	74.562	-0.454261	-16.6101	58.4791	-0.536257	-0.77	5.99177e+10	0.184
BRIP1	NO	NM_032043.2	c.2097+7G>A	7	5'	94.6745	10.5123	0.997946	97.112	94.6745	10.5123	0.998047	97.112	0	0	0.0101208	0	0.02	7.66901e+09	0.002
BRCA2	NO	NM_000059.3	c.7435+8A>G	8	5'	68.2868	5.64375	0.246018	74.964	68.2868	5.64375	0.429247	74.964	0	0	74.4779	0	-0.79	1.21467e+10	0.124
BRCA1	NO	NM_007294.3	c.4675+11A>G	11	5'	78.1503	6.84436	0.441545	83.366	78.1503	6.84436	0.441545	83.366	0	0	0	0	-0.27	-	-
BRCA2	NO	NM_000059.3	c.8754+11A>C	11	5'	87.2541	7.65636	0.977106	94.745	87.2541	7.65636	0.977106	94.745	0	0	0	0	-0.02	-	-
BRCA2	NO	NM_000059.3	c.7805+13A>G	13	5'	66.9153	4.67527	0.253539	74.723	66.9153	4.67527	0.253539	74.723	0	0	0	0	0.23	-	-
BRCA2	NO	NM_000059.3	c.516+14C>T	14	5'	87.5418	8.88433	0.982367	86.88	87.5418	8.88433	0.982367	86.88	0	0	0	0	1.20	-	-
BRCA1	NO	NM_007294.3	c.5332+15G>C	15	5'	94.6711	10.7663	0.99753	97.664	94.6711	10.7663	0.99753	97.664	0	0	0	0	0.03	-	-
BRCA1	NO	NM_007294.3	c.212+17T>C	17	5'	77.3681	7.84418	0.920069	78.076	77.3681	7.84418	0.920069	78.076	0	0	0	0	-3.56	-	-
BRCA2	NO	NM_000059.3	c.7805+17G>A	17	5'	66.9153	4.67527	0.253539	74.723	66.9153	4.67527	0.253539	74.723	0	0	0	0	-0.09	-	-
ATM	NO	NM_000051.3	c.2921+19dup	19	5'	72.5423	6.28748	0.849213	80.947	72.5423	6.28748	0.849213	80.947	0	0	0	0	-	-	-
BRCA2	NO	NM_000059.3	c.8488-20T>G	-20	3'	74.3501	3.29997	0.002522	82.319	74.3501	1.30903	0.002196	82.319	0	-60.3321	-12.9262	0	-0.12	-	-
BRCA2	NO	NM_000059.3	c.6842-20T>A	-20	3'	90.7686	8.23229	0.924877	86.466	90.7686	7.4437	0.878092	86.466	0	-9.57923	-5.05851	0	1.19	-	-
BRCA2	NO	NM_000059.3	c.517-19C>T	-19	3'	94.4238	10.0028	0.983236	96.601	94.4238	9.8246	0.987693	96.601	0	-1.7815	0.453299	0	-0.87	-	-
BRCA2	NO	NM_000059.3	c.632-16A>C	-16	3'	93.3258	8.02877	0.956489	89.824	93.3258	9.07044	0.976899	89.824	0	12.9742	2.13385	0	-0.03	-	-
BRCA2	NO	NM_000059.3	c.9257-16T>C	-16	3'	91.5835	13.3212	0.978887	87.136	91.5835	13.4621	0.959938	87.136	0	1.05771	-1.93577	0	0.09	-	-
BRCA1	NO	NM_007294.3	c.4097-15T>C	-15	3'	89.1901	8.1541	0.88694	83.034	89.1901	8.43468	0.897019	83.034	0	3.44097	1.13638	0	-0.45	-	-
BRCA1	NO	NM_007294.3	c.81-14C>T	-14	3'	70.0922	7.04649	0.517273	77.265	72.865	7.25769	0.5836	77.265	3.95593	2.99724	12.8224	0	-0.12	-	-
ATM	NO	NM_000051.3	c.3577-13T>C	-13	3'	90.563	8.51764	0.901404	88.542	87.4473	8.70102	0.77931	88.542	-3.44037	2.15294	-13.5449	0	-0.41	-	-
BRCA1	NO	NM_007294.3	c.81-13C>G	-13	3'	70.0922	7.04649	0.517273	77.265	67.6113	6.04001	0.301941	77.265	-3.53948	-14.2834	-41.6283	0	-0.36	-	-
BRCA2	YES	NM_000059.3	c.8332-13T>G	-13	3'	82.3875	4.2551	0.905696	85.245		0.544578	0.726677	85.245	-100	-87.2018	-19.7659	0	-2.34	-	-
STK11	NO	NM_000455.4	c.598-12G>A	-12	3'	70.5197	1.1517	0.059143	85.698	70.3178	0.725686	0.06181	85.509	-0.286303	-36.99	4.50941	-0.220542	-0.08	0.00890027	0.038
BRCA1	YES	NM_007294.3	c.213-12A>G	-12	3'	85.5111	4.8403	0.123311	89.389		1.24031	0.128651	89.578	-100	-74.3753	4.33051	0.211435	-0.14	0.998128	0.972
BRCA1	YES	NM_007294.3	c.5194-12G>A	-12	3'	90.4999	9.36102	0.729312	86.325		4.33804	0.666342	86.136	-100	-53.6585	-8.63416	-0.21894	0.63	0.999733	0.898
ATM	NO	NM_000051.3	c.3154-11T>C	-11	3'	87.9537	8.2705	0.987299	88.091	84.4328	8.4118	0.973599	86.243	-4.00313	1.70848	-1.38762	-2.09783	-0.65	1.07438e+10	0.034
BRCA1	NO	NM_007294.3	c.81-11T>C	-11	3'	70.0922	7.04649	0.517273	77.265	65.9903	6.25637	0.480813	75.417	-5.85215	-11.213	-7.0485	-2.39177	-0.67	3.51507e+10	0.058
BRCA1	NO	NM_007294.3	c.81-11del	-11	3'	70.0922	7.04649	0.517273	77.265	65.9903	6.48809	0.493295	75.417	-5.85215	-7.92451	-4.63546	-2.39177	-	-	-
BRCA1	NO	NM_007294.3	c.4485-10A>G	-10	3'	90.773	12.0025	0.992103	88.053	90.773	12.574	0.992293	88.168	0	4.76151	0.0191512	0.130603	0.61	8.51978e+09	0.0
BRCA2	NO	NM_000059.3	c.9257-10dup	-9	3'	91.5835	13.3212	0.978887	87.136	91.5835	13.5809	0.985121	87.136	0	1.94952	0.636846	0	-	-	-
BRCA1	NO	NM_007294.3	c.5333-8C>T	-8	3'	73.0138	8.66619	0.67456	80.458	74.8236	9.46386	0.693935	79.846	2.47871	9.20439	2.87224	-0.760645	0.11	3.00932e+09	0.002
BRCA2	YES	NM_000059.3	c.68-7T>A	-7	3'	87.8948	6.10268	0.936155	80.629	82.8938	4.64192	0.68072	78.474	-5.68976	-23.9364	-27.2855	-2.67274	-3.48	0.0171255	0.102
MLH1	YES	NM_000249.3	c.791-7T>A	-7	3'	88.7765	9.41996	0.991712	80.796		4.87741	0.975242	78.641	-100	-48.2226	-1.66076	-2.66721	-5.27	0.99539	0.942
BRCA1	NO	NM_007294.3	c.135-5T>C	-5	3'	82.9185	8.19327	0.973463	77.826	79.3729	7.6935	0.961614	76.932	-4.27601	-6.09976	-1.2172	-1.14872	-5.24	0.00361394	0.034
BRCA2	YES	NM_000059.3	c.8954-5A>G	-5	3'	82.3622	10.3477	0.529868	87.468		5.82234	0.486499	87.4	-100	-43.733	-8.18487	-0.0777427	-0.89	0.998523	0.962
PTEN	NO	NM_000314.4	c.210-7_210-3del	-3	3'	81.7646	8.3886	0.963388	84.845	79.519	6.7814	0.302839	77.694	-2.74642	-19.1593	-68.5652	-8.42831	-	-	-
BRCA1	YES	NM_007294.3	c.5333-3T>G	-3	3'	73.0138	8.66619	0.67456	80.458	68.3685	0.844168	0.000258	77.844	-6.36222	-90.2591	-99.9618	-3.2489	-0.83	0.980371	0.712
PMS2	YES	NM_000535.5	c.538-3C>G	-3	3'	92.3859	9.95623	0.65755	90.67	81.5639		9.5e-05	80.374	-11.7139	-100	-99.9856	-11.3555	-2.51	0.999758	0.896
BRCA1	YES	NM_007294.3	c.5333-2A>G	-2	3'	73.0138	8.66619	0.67456	80.458					-100	-100	-100	-100	-2.86	0.999946	0.954
BRCA1	YES	NM_007294.3	c.4987-2A>G	-2	3'	84.5474	6.68604	0.612211	87.03					-100	-100	-100	-100	-12.81	0.999972	0.95
BRCA2	YES	NM_000059.3	c.8332-2A>G	-2	3'	82.3875	4.2551	0.905696	85.245					-100	-100	-100	-100	-19.48	0.99999	0.928
BRCA2	YES	NM_000059.3	c.682-2A>G	-2	3'	88.0538	7.06423	0.182828	86.682					-100	-100	-100	-100	-2.35	0.999987	0.77
BRCA2	YES	NM_000059.3	c.8954-2A>T	-2	3'	82.3622	10.3477	0.529868	87.468					-100	-100	-100	-100	-13.90	0.99996	0.958
BRCA2	YES	NM_000059.3	c.517-1G>A	-1	3'	94.4238	10.0028	0.983236	96.601					-100	-100	-100	-100	-37.48	0.999939	0.946
BRCA2	YES	NM_000059.3	c.8332-1G>A	-1	3'	82.3875	4.2551	0.905696	85.245					-100	-100	-100	-100	-25.34	0.999982	0.944
TP53	YES	NM_000546.5	c.783-1G>A	-1	3'		3.21202	0.359958	74.236					-100	-100	-100	-100	-25.39	0.999918	.
BRCA1	YES	NM_007294.3	c.302-1G>A	-1	3'	91.5021	11.6824	0.985541	87.757					-100	-100	-100	-100	-2.16	0.99999	0.934
BRCA1	NO	NM_007294.3	c.5153G>T	1	3'	81.946	8.77648	0.961767	83.787	75.7018	6.36476	0.807132	79.491	-7.6199	-27.4794	-16.0782	-5.12729	1.76	0.999903	0.984
BRCA1	NO	NM_007294.3	c.5333A>G	1	3'	73.0138	8.66619	0.67456	80.458	76.9247	9.73247	0.893545	83.588	5.35638	12.3039	32.4634	3.89023	0.07	2.38112e+09	0.002
BRCA1	YES	NM_007294.3	c.5468-1_5468delinsTT	1	3'	87.9115	9.52945	0.759602	90.149					-100	-100	-100	-100	-	-	-
BRCA1	NO	NM_007294.3	c.5154G>A	2	3'	81.946	8.77648	0.961767	83.787	81.946	8.64178	0.951971	83.616	0	-1.53478	-1.01854	-0.204089	-29.61	0.980765629989773	0.808
BRCA1	NO	NM_007294.3	c.5335C>G	3	3'	73.0138	8.66619	0.67456	80.458	73.0138	8.17452	0.477981	80.458	0	-5.67343	-29.1418	0	-0.03	-	-
PALB2	NO	NM_024675.3	c.2590C>T	4	3'	75.5709	3.31218	0.009548	81.633	75.5709	3.31218	0.013787	81.633	0	0	44.3967	0	0.83	-	-
MLH1	NO	NM_000249.3	c.121G>C	5	3'	80.8008	7.22176	0.857818	84.098	80.8008	7.22176	0.877615	84.098	0	0	2.30783	0	0.58	-	-
BRCA1	NO	NM_007294.3	c.5158A>G	6	3'	81.946	8.77648	0.961767	83.787	81.946	8.77648	0.96118	83.787	0	0	-0.0610335	0	-2.14	-	-
BRCA1	NO	NM_007294.3	c.5412C>T	6	3'	76.4097	4.8628	0.046858	83.39	76.4097	4.8628	0.036031	83.39	0	0	-23.106	0	0.60	-	-
BRCA2	NO	NM_000059.3	c.7626G>A	9	3'	86.072	7.1138	0.689616	79.104	86.072	7.1138	0.672219	79.104	0	0	-2.52271	0	-0.43	-	-
BRCA2	NO	NM_000059.3	c.526A>T	10	3'	94.4238	10.0028	0.983236	96.601	94.4238	10.0028	0.985819	96.601	0	0	0.262704	0	-8.59	-	-
BRIP1	NO	NM_032043.2	c.517C>T	10	3'	91.8347	9.00393	0.96189	88.371	91.8347	9.00393	0.969275	88.371	0	0	0.767759	0	-1.77	-	-

## Sheet: Supplem Table 3
Supplementary table 3: Performance of in silico tool combinations for donor site in the discovery set
False Discovery Rate represents the rate of false positives of the total of variants positively predicted and False Omision Rate represents the rate of false negatives of the total negative predicted variants.
Highlighted in grey the tools with highest sensitivity and accuracy.
In bolt the highest values
Combination	Sensitivity	Specificity	Accuracy	MCC	Positive predictive Value (precision)	Negative Predictive Value	False Negative Rate	False Positive Rate	False Discovery Rate	False Omision Rate
HSF	100	96.1538	98.0769	0.96225	96.2963	100	0	3.84615	3.7037	0
SSF+HSF	100	96.1538	98.0769	0.96225	96.2963	100	0	3.84615	3.7037	0
SSF+SPANR	100	96.1538	98.0769	0.96225	96.2963	100	0	3.84615	3.7037	0
HSF+SPANR	100	96.1538	98.0769	0.96225	96.2963	100	0	3.84615	3.7037	0
SSF+MES+HSF	100	96.1538	98.0769	0.96225	96.2963	100	0	3.84615	3.7037	0
SSF+MES+SPANR	100	96.1538	98.0769	0.96225	96.2963	100	0	3.84615	3.7037	0
NNS+HSF+SPANR	100	96.1538	98.0769	0.96225	96.2963	100	0	3.84615	3.7037	0
HSF+SPANR+dbscSNV	96.1538	100	98.0769	0.96225	100	96.2963	3.84615	0	0	3.7037
HSF+SPANR+SSF	100	96.1538	98.0769	0.96225	96.2963	100	0	3.84615	3.7037	0
HSF+SPANR+MES	100	96.1538	98.0769	0.96225	96.2963	100	0	3.84615	3.7037	0
SPANR+dbscSNV+MES	96.1538	100	98.0769	0.96225	100	96.2963	3.84615	0	0	3.7037
MES+NNS+HSF+SPANR	100	96.1538	98.0769	0.96225	96.2963	100	0	3.84615	3.7037	0
HSF+SPANR+dbscSNV+MES	96.1538	100	98.0769	0.96225	100	96.2963	3.84615	0	0	3.7037
HSF+dbscSNV	100	92.3077	96.1538	0.92582	92.8571	100	0	7.69231	7.14286	0
SPANR+dbscSNV+SSF	92.3077	100	96.1538	0.92582	100	92.8571	7.69231	0	0	7.14286
HSF+SPANR+dbscSNV+SSF	92.3077	100	96.1538	0.92582	100	92.8571	7.69231	0	0	7.14286
SPANR+dbscSNV+SSF+MES	92.3077	100	96.1538	0.92582	100	92.8571	7.69231	0	0	7.14286
SPANR+dbscSNV+SSF+NNS	92.3077	100	96.1538	0.92582	100	92.8571	7.69231	0	0	7.14286
MES+NNS+HSF+SPANR+dbscSNV	92.3077	100	96.1538	0.92582	100	92.8571	7.69231	0	0	7.14286
NNS+HSF+SPANR+dbscSNV+SSF	92.3077	100	96.1538	0.92582	100	92.8571	7.69231	0	0	7.14286
HSF+SPANR+dbscSNV+SSF+MES	92.3077	100	96.1538	0.92582	100	92.8571	7.69231	0	0	7.14286
SPANR+dbscSNV+SSF+MES+NNS	92.3077	100	96.1538	0.92582	100	92.8571	7.69231	0	0	7.14286
SSF+MES+NNS+HSF+SPANR+dbscSNV	92.3077	100	96.1538	0.92582	100	92.8571	7.69231	0	0	7.14286
SSF	96.1538	96.1538	96.1538	0.923077	96.1538	96.1538	3.84615	3.84615	3.84615	3.84615
MES and SSF sequential (Houdayer et al., 2012)	96.1538	96.1538	96.1538	0.923077	96.1538	96.1538	3.84615	3.84615	3.84615	3.84615
SSF+MES+dbscSNV	96.1538	96.1538	96.1538	0.923077	96.1538	96.1538	3.84615	3.84615	3.84615	3.84615
NNS+HSF+SSF	96.1538	96.1538	96.1538	0.923077	96.1538	96.1538	3.84615	3.84615	3.84615	3.84615
SSF+MES+NNS+HSF	96.1538	96.1538	96.1538	0.923077	96.1538	96.1538	3.84615	3.84615	3.84615	3.84615
SSF+MES+NNS+SPANR	96.1538	96.1538	96.1538	0.923077	96.1538	96.1538	3.84615	3.84615	3.84615	3.84615
SSF+MES+NNS+dbscSNV	96.1538	96.1538	96.1538	0.923077	96.1538	96.1538	3.84615	3.84615	3.84615	3.84615
MES+NNS+HSF+dbscSNV	96.1538	96.1538	96.1538	0.923077	96.1538	96.1538	3.84615	3.84615	3.84615	3.84615
NNS+HSF+SPANR+dbscSNV	96.1538	96.1538	96.1538	0.923077	96.1538	96.1538	3.84615	3.84615	3.84615	3.84615
NNS+HSF+SPANR+SSF	96.1538	96.1538	96.1538	0.923077	96.1538	96.1538	3.84615	3.84615	3.84615	3.84615
SSF+MES+NNS+HSF+SPANR	96.1538	96.1538	96.1538	0.923077	96.1538	96.1538	3.84615	3.84615	3.84615	3.84615
SSF+MES+NNS+HSF+dbscSNV	96.1538	96.1538	96.1538	0.923077	96.1538	96.1538	3.84615	3.84615	3.84615	3.84615
SSF+MES+NNS+HSF+SPANR+dbscSNV_(at least 4/6)	96.1538	96.1538	96.1538	0.923077	96.1538	96.1538	3.84615	3.84615	3.84615	3.84615
SPANR+dbscSNV	95.8333	96	95.9184	0.918333	95.8333	96	4.16667	4	4.16667	4
MES+NNS+HSF	100	88.4615	94.2308	0.890564	89.6552	100	0	11.5385	10.3448	0
MES+NNS+SPANR	100	88.4615	94.2308	0.890564	89.6552	100	0	11.5385	10.3448	0
SSF+dbSCSNV	96.1538	92.3077	94.2308	0.88527	92.5926	96	3.84615	7.69231	7.40741	4
SSF+MES+NNS	96.1538	92.3077	94.2308	0.88527	92.5926	96	3.84615	7.69231	7.40741	4
MES	100	84.6154	92.3077	0.856349	86.6667	100	0	15.3846	13.3333	0
SSF+MES	100	84.6154	92.3077	0.856349	86.6667	100	0	15.3846	13.3333	0
MES+HSF	100	84.6154	92.3077	0.856349	86.6667	100	0	15.3846	13.3333	0
MES+SPANR	100	84.6154	92.3077	0.856349	86.6667	100	0	15.3846	13.3333	0
NNS+HSF+dbscSNV	96.1538	88.4615	92.3077	0.848668	89.2857	95.8333	3.84615	11.5385	10.7143	4.16667
SPANR+dbscSNV+NNS	92.3077	92.3077	92.3077	0.846154	92.3077	92.3077	7.69231	7.69231	7.69231	7.69231
MES+dbscSNV	100	80.7692	90.3846	0.823055	83.871	100	0	19.2308	16.129	0
NNS+HSF	100	80.7692	90.3846	0.823055	83.871	100	0	19.2308	16.129	0
NNS+SPANR	100	80.7692	90.3846	0.823055	83.871	100	0	19.2308	16.129	0
dbSCSNV	91.6667	90	91.1765	0.795408	95.6522	81.8182	8.33333	10	4.34783	18.1818
MES+NNS	100	76.9231	88.4615	0.790569	81.25	100	0	23.0769	18.75	0
SSF+NNS	96.1538	80.7692	88.4615	0.778499	83.3333	95.4545	3.84615	19.2308	16.6667	4.54545
MES+NNS+dbscSNV	96.1538	80.7692	88.4615	0.778499	83.3333	95.4545	3.84615	19.2308	16.6667	4.54545
NNS+dbscSNV	96.1538	76.9231	86.5385	0.744669	80.6452	95.2381	3.84615	23.0769	19.3548	4.7619
NNS	92.3077	80.7692	86.5385	0.735683	82.7586	91.3043	7.69231	19.2308	17.2414	8.69565
SPANR	62.5	100	81.6327	0.677908	100	73.5294	37.5	0	0	26.4706

## Sheet: Supplem Table 4
Supplementary table 4: Performance of in silico tool combinations for acceptor site in discovery set
False Discovery Rate represents the rate of false positives of the total of variants positively predicted and False Omision Rate represents the rate of false negatives of the total negative predicted variants.
Highlighted in grey the tools with highest sensitivity and accuracy.
In bolt the highest values
Combination	Sensitivity	Specificity	Accuracy	MCC	Positive predictive Value (precision)	Negative Predictive Value	False Negative Rate	False Positive Rate	False Discovery Rate	False Omision Rate
MES and SSF sequential (Houdayer et al., 2012)	100	96.5517	97.8723	0.9564	94.7368	100	0	3.44828	5.26316	0
SSF	100	89.6552	93.617	0.876626	85.7143	100	0	10.3448	14.2857	0
SSF+MES+SPANR	100	89.6552	93.617	0.876626	85.7143	100	0	10.3448	14.2857	0
SSF+MES+NNS+SPANR	94.4444	93.1034	93.617	0.867212	89.4737	96.4286	5.55556	6.89655	10.5263	3.57143
SSF+MES+NNS+dbscSNV	100	89.6552	93.617	0.876626	85.7143	100	0	10.3448	14.2857	0
MES+NNS+HSF+SPANR	94.4444	93.1034	93.617	0.867212	89.4737	96.4286	5.55556	6.89655	10.5263	3.57143
SSF+MES+NNS+HSF+dbscSNV	94.4444	93.1034	93.617	0.867212	89.4737	96.4286	5.55556	6.89655	10.5263	3.57143
SSF+MES+NNS+HSF+SPANR+dbscSNV_(at least 4/6)	94.4444	93.1034	93.617	0.867212	89.4737	96.4286	5.55556	6.89655	10.5263	3.57143
SPANR+dbscSNV	94.1176	92.3077	93.0233	0.856537	88.8889	96	5.88235	7.69231	11.1111	4
MES	100	86.2069	91.4894	0.839839	81.8182	100	0	13.7931	18.1818	0
SSF+dbSCSNV	100	86.2069	91.4894	0.839839	81.8182	100	0	13.7931	18.1818	0
SSF+MES+NNS	100	86.2069	91.4894	0.839839	81.8182	100	0	13.7931	18.1818	0
SSF+MES+HSF	100	86.2069	91.4894	0.839839	81.8182	100	0	13.7931	18.1818	0
SSF+MES+dbscSNV	100	86.2069	91.4894	0.839839	81.8182	100	0	13.7931	18.1818	0
MES+NNS+SPANR	94.4444	89.6552	91.4894	0.826861	85	96.2963	5.55556	10.3448	15	3.7037
SSF+MES+NNS+HSF	94.4444	89.6552	91.4894	0.826861	85	96.2963	5.55556	10.3448	15	3.7037
MES+NNS+HSF+dbscSNV	94.4444	89.6552	91.4894	0.826861	85	96.2963	5.55556	10.3448	15	3.7037
SPANR+dbscSNV+SSF+MES	94.4444	89.6552	91.4894	0.826861	85	96.2963	5.55556	10.3448	15	3.7037
SSF+HSF	100	82.7586	89.3617	0.804783	78.2609	100	0	17.2414	21.7391	0
MES+dbscSNV	100	82.7586	89.3617	0.804783	78.2609	100	0	17.2414	21.7391	0
MES+NNS+HSF	94.4444	86.2069	89.3617	0.788589	80.9524	96.1538	5.55556	13.7931	19.0476	3.84615
NNS+HSF+SSF	94.4444	86.2069	89.3617	0.788589	80.9524	96.1538	5.55556	13.7931	19.0476	3.84615
SPANR+dbscSNV+SSF	94.4444	86.2069	89.3617	0.788589	80.9524	96.1538	5.55556	13.7931	19.0476	3.84615
SPANR+dbscSNV+SSF+NNS	88.8889	89.6552	89.3617	0.778024	84.2105	92.8571	11.1111	10.3448	15.7895	7.14286
SSF+MES+NNS+HSF+SPANR	83.3333	93.1034	89.3617	0.773308	88.2353	90	16.6667	6.89655	11.7647	10
SPANR+dbscSNV+SSF+MES+NNS	83.3333	93.1034	89.3617	0.773308	88.2353	90	16.6667	6.89655	11.7647	10
dbSCSNV	93.75	77.7778	88	0.736015	88.2353	87.5	6.25	22.2222	11.7647	12.5
SSF+MES	100	79.3103	87.234	0.771251	75	100	0	20.6897	25	0
SSF+SPANR	100	79.3103	87.234	0.771251	75	100	0	20.6897	25	0
SPANR+dbscSNV+MES	94.4444	82.7586	87.234	0.752122	77.2727	96	5.55556	17.2414	22.7273	4
MES+NNS+HSF+SPANR+dbscSNV	77.7778	93.1034	87.234	0.727153	87.5	87.0968	22.2222	6.89655	12.5	12.9032
SSF+MES+NNS+HSF+SPANR+dbscSNV	77.7778	93.1034	87.234	0.727153	87.5	87.0968	22.2222	6.89655	12.5	12.9032
MES+HSF	100	75.8621	85.1064	0.739058	72	100	0	24.1379	28	0
MES+SPANR	100	75.8621	85.1064	0.739058	72	100	0	24.1379	28	0
HSF+dbscSNV	94.4444	79.3103	85.1064	0.717226	73.913	95.8333	5.55556	20.6897	26.087	4.16667
NNS+HSF+SPANR	83.3333	86.2069	85.1064	0.688836	78.9474	89.2857	16.6667	13.7931	21.0526	10.7143
HSF+SPANR+SSF	83.3333	86.2069	85.1064	0.688836	78.9474	89.2857	16.6667	13.7931	21.0526	10.7143
HSF+SPANR+MES	83.3333	86.2069	85.1064	0.688836	78.9474	89.2857	16.6667	13.7931	21.0526	10.7143
NNS+HSF+SPANR+dbscSNV	77.7778	89.6552	85.1064	0.682217	82.3529	86.6667	22.2222	10.3448	17.6471	13.3333
NNS+HSF+SPANR+SSF	83.3333	86.2069	85.1064	0.688836	78.9474	89.2857	16.6667	13.7931	21.0526	10.7143
HSF+SPANR+dbscSNV+SSF	77.7778	89.6552	85.1064	0.682217	82.3529	86.6667	22.2222	10.3448	17.6471	13.3333
HSF+SPANR+dbscSNV+MES	77.7778	89.6552	85.1064	0.682217	82.3529	86.6667	22.2222	10.3448	17.6471	13.3333
NNS+HSF+SPANR+dbscSNV+SSF	77.7778	89.6552	85.1064	0.682217	82.3529	86.6667	22.2222	10.3448	17.6471	13.3333
HSF+SPANR+dbscSNV+SSF+MES	77.7778	89.6552	85.1064	0.682217	82.3529	86.6667	22.2222	10.3448	17.6471	13.3333
HSF	83.3333	82.7586	82.9787	0.649811	75	88.8889	16.6667	17.2414	25	11.1111
MES+NNS+dbscSNV	100	72.4138	82.9787	0.708044	69.2308	100	0	27.5862	30.7692	0
SSF+NNS	100	74.359	82.4561	0.691391	64.2857	100	0	25.641	35.7143	0
HSF+SPANR+dbscSNV	77.7778	82.7586	80.8511	0.599647	73.6842	85.7143	22.2222	17.2414	26.3158	14.2857
MES+NNS	100	65.5172	78.7234	0.648986	64.2857	100	0	34.4828	35.7143	0
NNS+dbscSNV	100	65.5172	78.7234	0.648986	64.2857	100	0	34.4828	35.7143	0
NNS	88.8889	68.9655	76.5957	0.563625	64	90.9091	11.1111	31.0345	36	9.09091
HSF+SPANR	83.3333	72.4138	76.5957	0.542111	65.2174	87.5	16.6667	27.5862	34.7826	12.5
NNS+HSF+dbscSNV	94.4444	65.5172	76.5957	0.589539	62.963	95	5.55556	34.4828	37.037	5
NNS+HSF	94.4444	62.069	74.4681	0.559797	60.7143	94.7368	5.55556	37.931	39.2857	5.26316
SPANR+dbscSNV+NNS	88.8889	65.5172	74.4681	0.53197	61.5385	90.4762	11.1111	34.4828	38.4615	9.52381
NNS+SPANR	94.4444	58.6207	72.3404	0.530651	58.6207	94.4444	5.55556	41.3793	41.3793	5.55556
SPANR	41.1765	11.5385	23.2558	-0.503388	23.3333	23.0769	58.8235	88.4615	76.6667	76.9231

## Sheet: Supplem Tab 5
Supplementary table 5: Performance of in silico tools combination for both acceptor and donor site (global) in discovery set
False Discovery Rate represents the rate of false positives of the total of variants positively predicted and False Omision Rate represents the rate of false negatives of the total negative predicted variants.
Highlighted in grey the tools with highest sensitivity and accuracy.
In bolt the highest values
Combination	Sensitivity	Specificity	Accuracy	MCC	Positive predictive Value (precision)	Negative Predictive Value	False Negative Rate	False Positive Rate	False Discovery Rate	False Omision Rate
MES and SSF sequential (Houdayer et al., 2012)	97.7273	96.3636	96.9697	0.938971	95.5556	98.1481	2.27273	3.63636	4.44444	1.85185
SSF+MES+HSF	100	92.7273	95.9596	0.921954	91.6667	100	0	7.27273	8.33333	0
SSF+MES+SPANR	100	92.7273	95.9596	0.921954	91.6667	100	0	7.27273	8.33333	0
MES+NNS+HSF+SPANR	97.7273	94.5455	95.9596	0.919315	93.4783	98.1132	2.27273	5.45455	6.52174	1.88679
SSF	97.7273	92.7273	94.9495	0.900093	91.4894	98.0769	2.27273	7.27273	8.51064	1.92308
SSF+MES+NNS+dbscSNV	97.7273	92.7273	94.9495	0.900093	91.4894	98.0769	2.27273	7.27273	8.51064	1.92308
SSF+MES+NNS+HSF+dbscSNV	95.4545	94.5455	94.9495	0.898146	93.3333	96.2963	4.54545	5.45455	6.66667	3.7037
SSF+MES+NNS+HSF+SPANR+dbscSNV_(at least 4/6)	95.4545	94.5455	94.9495	0.898146	93.3333	96.2963	4.54545	5.45455	6.66667	3.7037
SSF+MES+NNS+SPANR	95.4545	94.4444	94.898	0.897292	93.3333	96.2264	4.54545	5.55556	6.66667	3.77358
SSF+HSF	100	89.0909	93.9394	0.885438	88	100	0	10.9091	12	0
SSF+dbSCSNV	97.7273	90.9091	93.9394	0.88128	89.5833	98.0392	2.27273	9.09091	10.4167	1.96078
SSF+MES+dbscSNV	97.7273	90.9091	93.9394	0.88128	89.5833	98.0392	2.27273	9.09091	10.4167	1.96078
SSF+MES+NNS+HSF	95.4545	92.7273	93.9394	0.878557	91.3043	96.2264	4.54545	7.27273	8.69565	3.77358
MES+NNS+HSF+dbscSNV	95.4545	92.7273	93.9394	0.878557	91.3043	96.2264	4.54545	7.27273	8.69565	3.77358
SPANR+dbscSNV+SSF+MES	93.1818	94.5455	93.9394	0.877273	93.1818	94.5455	6.81818	5.45455	6.81818	5.45455
SSF+SPANR	100	87.2727	92.9293	0.867722	86.2745	100	0	12.7273	13.7255	0
MES+NNS+SPANR	97.7273	89.0909	92.9293	0.86285	87.7551	98	2.27273	10.9091	12.2449	2
NNS+HSF+SSF	95.4545	90.9091	92.9293	0.859385	89.3617	96.1538	4.54545	9.09091	10.6383	3.84615
SPANR+dbscSNV+SSF	93.1818	92.7273	92.9293	0.857321	91.1111	94.4444	6.81818	7.27273	8.88889	5.55556
SPANR+dbscSNV+MES	95.4545	90.9091	92.9293	0.859385	89.3617	96.1538	4.54545	9.09091	10.6383	3.84615
SPANR+dbscSNV+SSF+NNS	90.9091	94.5455	92.9293	0.856672	93.0233	92.8571	9.09091	5.45455	6.97674	7.14286
SSF+MES+NNS+HSF+SPANR	90.9091	94.5455	92.9293	0.856672	93.0233	92.8571	9.09091	5.45455	6.97674	7.14286
SPANR+dbscSNV+SSF+MES+NNS	88.6364	96.3636	92.9293	0.857473	95.122	91.3793	11.3636	3.63636	4.87805	8.62069
SPANR+dbscSNV	95.122	90.1961	92.3913	0.848928	88.6364	95.8333	4.87805	9.80392	11.3636	4.16667
MES	100	85.4545	91.9192	0.850339	84.6154	100	0	14.5455	15.3846	0
SSF+MES+NNS	97.7273	87.2727	91.9192	0.84478	86	97.9592	2.27273	12.7273	14	2.04082
MES+NNS+HSF	97.7273	87.2727	91.9192	0.84478	86	97.9592	2.27273	12.7273	14	2.04082
NNS+HSF+SPANR	93.1818	90.9091	91.9192	0.837799	89.1304	94.3396	6.81818	9.09091	10.8696	5.66038
HSF+SPANR+SSF	93.1818	90.9091	91.9192	0.837799	89.1304	94.3396	6.81818	9.09091	10.8696	5.66038
HSF+SPANR+MES	93.1818	90.9091	91.9192	0.837799	89.1304	94.3396	6.81818	9.09091	10.8696	5.66038
HSF+SPANR+dbscSNV+MES	88.6364	94.5455	91.9192	0.836323	92.8571	91.2281	11.3636	5.45455	7.14286	8.77193
MES+NNS+HSF+SPANR+dbscSNV	86.3636	96.3636	91.9192	0.837723	95	89.8305	13.6364	3.63636	5	10.1695
SSF+MES+NNS+HSF+SPANR+dbscSNV	86.3636	96.3636	91.9192	0.837723	95	89.8305	13.6364	3.63636	5	10.1695
HSF	93.1818	89.0909	90.9091	0.818678	87.234	94.2308	6.81818	10.9091	12.766	5.76923
HSF+dbscSNV	97.7273	85.4545	90.9091	0.827047	84.3137	97.9167	2.27273	14.5455	15.6863	2.08333
NNS+HSF+SPANR+dbscSNV	88.6364	92.7273	90.9091	0.815661	90.6977	91.0714	11.3636	7.27273	9.30233	8.92857
NNS+HSF+SPANR+SSF	90.9091	90.9091	90.9091	0.816497	88.8889	92.5926	9.09091	9.09091	11.1111	7.40741
HSF+SPANR+dbscSNV+SSF	86.3636	94.5455	90.9091	0.816205	92.6829	89.6552	13.6364	5.45455	7.31707	10.3448
NNS+HSF+SPANR+dbscSNV+SSF	86.3636	94.5455	90.9091	0.816205	92.6829	89.6552	13.6364	5.45455	7.31707	10.3448
HSF+SPANR+dbscSNV+SSF+MES	86.3636	94.5455	90.9091	0.816205	92.6829	89.6552	13.6364	5.45455	7.31707	10.3448
SSF+MES	100	81.8182	89.899	0.816497	81.4815	100	0	18.1818	18.5185	0
MES+dbscSNV	100	81.8182	89.899	0.816497	81.4815	100	0	18.1818	18.5185	0
HSF+SPANR+dbscSNV	88.6364	90.9091	89.899	0.795455	88.6364	90.9091	11.3636	9.09091	11.3636	9.09091
dbSCSNV	92.5	84.2105	89.8305	0.767105	92.5	84.2105	7.5	15.7895	7.5	15.7895
MES+HSF	100	80	88.8889	0.8	80	100	0	20	20	0
MES+SPANR	100	80	88.8889	0.8	80	100	0	20	20	0
HSF+SPANR	93.1818	83.6364	87.8788	0.763464	82	93.8776	6.81818	16.3636	18	6.12245
MES+NNS+dbscSNV	97.7273	76.3636	85.8586	0.742753	76.7857	97.6744	2.27273	23.6364	23.2143	2.32558
NNS+HSF+dbscSNV	95.4545	76.3636	84.8485	0.718182	76.3636	95.4545	4.54545	23.6364	23.6364	4.54545
SSF+NNS	97.7273	72.7273	83.8384	0.71074	74.1379	97.561	2.27273	27.2727	25.8621	2.43902
MES+NNS	100	70.9091	83.8384	0.72111	73.3333	100	0	29.0909	26.6667	0
SPANR+dbscSNV+NNS	90.9091	78.1818	83.8384	0.687508	76.9231	91.4894	9.09091	21.8182	23.0769	8.51064
NNS+HSF	97.7273	70.9091	82.8283	0.695034	72.8814	97.5	2.27273	29.0909	27.1186	2.5
NNS+SPANR	97.7273	70.9091	82.8283	0.695034	72.8814	97.5	2.27273	29.0909	27.1186	2.5
NNS+dbscSNV	97.7273	70.9091	82.8283	0.695034	72.8814	97.5	2.27273	29.0909	27.1186	2.5
NNS	90.9091	74.5455	81.8182	0.653197	74.0741	91.1111	9.09091	25.4545	25.9259	8.88889
SPANR	53.6585	94.1176	76.087	0.533803	88	71.6418	46.3415	5.88235	12	28.3582

## Sheet: Supplem Table 6
Supplementary Table 6: In silico analysis of variants potentially affecting donor splice site in the validation dataset.
Variants analysed by SSF, MES and HSF predictor. Green: correct prediction. Red: Incorrect prediction. Yellow: Not available prediction.
NO: negative splicing alteration defined as equal results than control samples. YES: positive splicing alteration including exon skipping, use of new or cryptic splice sites or altered alternative transcript levels.
INSIGHT database: variants included at www.insight-database.org/classifications/ with experimental evidences of RNA analysis. Green: correct prediction. Red: Incorrect prediction. Yellow: Not available prediction.
gene	Splicing alteration	transcript	cNomen	distNearest Splicing site	nearestSS Type	wtSSF Score	wtMaxEnt Score	wtHSF Score	varSSF Score	varMaxEnt Score	varHSF Score	SSF analysis	MES analysis	HSF analysis	Reference
BRCA2	YES	NM_000059.3	c.467A>G	-9	5'	84.4974	9.4589	88.86	84.4974	9.4589	88.86	0	0	0	Walker et al., 2012. Hum. Mutat. 34, 1424–1431. doi:10.1002/humu.22388.
BRCA2	NO	NM_000059.3	c.673A>G	-9	5'	75.4161	8.56441	82.621	75.4161	8.56441	82.621	0	0	0	Walker et al., 2012. Hum. Mutat. 34, 1424–1431. doi:10.1002/humu.22388.
BRCA1	NO	NM_007294.3	c.5144G>A	-9	5'	74.3427	7.96403	82.4	74.3427	7.96403	82.4	0	0	0	Walker et al., 2012. Hum. Mutat. 34, 1424–1431. doi:10.1002/humu.22388.
MLH1	NO	NM_000249.3	c.199G>A	-9	5'	90.7326	10.4506	94.189	90.7326	10.4506	94.189	0	0	0	INSIGHT database
MLH1	NO	NM_000249.3	c.199G>T	-9	5'	90.7326	10.4506	94.189	90.7326	10.4506	94.189	0	0	0	INSIGHT database
BRCA2	NO	NM_000059.3	c.8324T>G	-8	5'	87.5418	8.88433	86.88	87.5418	8.88433	86.88	0	0	0	Walker et al., 2012. Hum. Mutat. 34, 1424–1431. doi:10.1002/humu.22388.
MLH1	NO	NM_000249.3	c.200G>A	-8	5'	90.7326	10.4506	94.189	90.7326	10.4506	94.189	0	0	0	INSIGHT database
BRCA2	NO	NM_000059.3	c.625C>T	-7	5'	78.1503	6.84436	83.366	78.1503	6.84436	83.366	0	0	0	Sanz et al., 2011. Clin. Cancer Res. 16, 1957–1967. doi:10.1158/1078-0432.CCR-09-2564.
BRCA2	NO	NM_000059.3	c.7971A>G	-6	5'	100			100			0	-	-	Walker et al., 2012. Hum. Mutat. 34, 1424–1431. doi:10.1002/humu.22388.
BRCA1	NO	NM_007294.3	c.4092C>G	-5	5'	68.2868	5.64375	74.964	68.2868	5.64375	74.964	0	0	0	Walker et al., 2012. Hum. Mutat. 34, 1424–1431. doi:10.1002/humu.22388.
MLH1	NO	NM_000249.3	c.112A>C	-5	5'	75.6848	8.59832	84.512	75.6848	8.59832	84.512	0	0	0	INSIGHT database
BRCA2	YES	NM_000059.3	c.473C>T	-3	5'	84.4974	9.4589	88.86	80.3694	6.98903	86.879	-4.88536	-26.1116	-2.22935	Walker et al., 2012. Hum. Mutat. 34, 1424–1431. doi:10.1002/humu.22388.
BRCA2	YES	NM_000059.3	c.6935A>T	-3	5'	73.7018	4.79297	79.795	69.8804	3.23202	78.768	-5.18495	-32.5675	-1.28705	Walker et al., 2012. Hum. Mutat. 34, 1424–1431. doi:10.1002/humu.22388.
MLH1	YES	NM_000249.3	c.882C>T	-3	5'	82.5885	9.42864	85.749	78.4604	7.57219	83.768	-4.9984	-19.6895	-2.31023	INSIGHT database
MLH1	YES	NM_000249.3	c.543C>T	-3	5'	72.0444	8.68156	77.097	67.9163	4.67305	75.116	-5.72994	-46.1727	-2.56949	Yamaguchi et al., 2017. Jpn. J. Clin. Oncol. 47, 576–580. doi:10.1093/jjco/hyx023.
BRCA2	YES	NM_000059.3	c.7975A>G	-2	5'	100			88.4884			-11.5116	-	-	Fraile-Bethencourt et al., 2017. PLoS Genet. 13, 1–21. doi:10.1371/journal.pgen.1006691.
BRCA2	YES	NM_000059.3	c.8486A>T	-2	5'	84.4974	9.4589	88.86	75.9864	6.68914	84.11	-10.0725	-29.2821	-5.34549	Acedo et al., 2015. Hum. Mutat. 36, 210–221. doi:10.1002/humu.22725.
BRCA2	YES	NM_000059.3	c.8486A>G	-2	5'	84.4974	9.4589	88.86	75.5367	7.63336	84.004	-10.6047	-19.2997	-5.46478	Walker et al., 2012. Hum. Mutat. 34, 1424–1431. doi:10.1002/humu.22388.
BRCA1	YES	NM_007294.3	c.4674A>G	-2	5'	78.1503	6.84436	83.366	69.1896	4.9484	78.51	-11.466	-27.7011	-5.82492	Baert et al., 2017. Hum. Mutat. 39, 515–526. doi:10.1002/humu.23390.
MSH2	YES	NM_000251.2	c.1660A>G	-2	5'	74.1722	4.85656	83.997	65.2114	0.237052	79.141	-12.0811	-95.1189	-5.78116	Casey et al., 2005. JAMA 293, 799–809. doi:10.1001/jama.293.7.799.
MSH2	YES	NM_000251.2	c.1275A>G	-2	5'	81.6684	8.92197	84.697	72.7077	4.90264	79.841	-10.9721	-45.0498	-5.73338	INSIGHT database
MSH2	YES	NM_000251.2	c.1660A>T	-2	5'	74.1722	4.85656	83.997	65.6611	0.724257	79.247	-11.4748	-85.087	-5.65496	INSIGHT database
MLH1	YES	NM_000249.3	c.1988A>G	-2	5'	87.0628	7.69979	93.215	78.1021	3.99481	88.359	-10.2922	-48.1179	-5.20946	INSIGHT database
MLH1	YES	NM_000249.3	c.883A>C	-2	5'	82.5885	9.42864	85.749	73.6742	6.21459	80.999	-10.7936	-34.0882	-5.53942	INSIGHT database
MLH1	YES	NM_000249.3	c.1037A>G	-2	5'	85.0987	7.19963	93.042	76.138	4.00671	88.186	-10.5298	-44.3484	-5.21915	INSIGHT database
MLH1	YES	NM_000249.3	c.883A>G	-2	5'	82.5885	9.42864	85.749	73.6277	6.85734	80.893	-10.8499	-27.2712	-5.66304	INSIGHT database
MLH1	YES	NM_000249.3	c.544A>G	-2	5'	72.0444	8.68156	77.097	63.0836	4.21542	72.241	-12.4379	-51.444	-6.29856	INSIGHT database
ATM	YES	NM_000051.3	c.2250G>A	-1	5'	84.2838	9.45172	88.37	72.1478	3.6307	77.792	-14.399	-61.5869	-11.9701	Shirts et al., 2016. Genet. Med. 18, 974–981. doi:10.1038/gim.2015.212.
CDH1	YES	NM_004360.3	c.1137G>A	-1	5'	78.3863	7.31169	81.978	66.2503	1.07909	71.4	-15.4823	-85.2416	-12.9035	Frebourg et al., 2006. J. Med. Genet. 43, 138–142. doi:10.1136/jmg.2005.031385.
CDH1	YES	NM_004360.3	c.1008G>T	-1	5'	82.044	4.93939	91.282	69.429		80.414	-15.3759	-100	-11.906	Guilford et al., 1998. Nature 392, 402–405. doi:10.1038/32918.
CDH1	YES	NM_004360.3	c.832G>A	-1	5'	77.6748	7.87776	79.03	65.5387	1.97533	68.452	-15.6242	-74.9252	-13.3848	Oliveira et al., 2002. Hum. Mutat. 19, 510–517. doi:10.1002/humu.10068.
PALB2	YES	NM_024675.3	c.48G>A	-1	5'	66.8309	5.74298	75.136	54.6949		64.558	-18.1593	-100	-14.0785	Catucci et al., 2014. Genet. Med. 16, 688–694. doi:10.1038/gim.2014.13.
TP53	YES	NM_000546.5	c.672G>A	-1	5'	71.8704	2.59067	82.478	59.7343		71.9	-16.8861	-100	-12.8252	Austin et al., 2017. Pediatr. Blood Cancer 64, 8–11. doi:10.1002/pbc.26584.
TP53	YES	NM_000546.5	c.375G>A	-1	5'	80.8966	8.02041	89.271	68.7606	0.28636	78.693	-15.0019	-96.4296	-11.8493	Varley et al., 2001. Oncogene 20, 2647–2654. doi:10.1038/sj.onc.1204369.
BRCA2	YES	NM_000059.3	c.9648G>A	-1	5'	91.4889	10.6458	95.249	79.3529	8.77984	84.671	-13.265	-17.5277	-11.1056	Ahlborn et al., 2014. Fam. Cancer 14, 129–133. doi:10.1007/s10689-014-9747-y.
BRCA2	YES	NM_000059.3	c.631G>A	-1	5'	78.1503	6.84436	83.366	66.0143		72.788	-15.5291	-100	-12.6886	Colombo et al., 2013. PLoS One 8, e57173. doi:10.1371/journal.pone.0057173.
BRCA2	YES	NM_000059.3	c.7976G>A	-1	5'	100			87.2453			-12.7547	-	-	Fraile-Bethencourt et al., 2017. PLoS Genet. 13, 1–21. doi:10.1371/journal.pgen.1006691.
BRCA2	YES	NM_000059.3	c.7976G>C	-1	5'	100			86.938			-13.062	-	-	Fraile-Bethencourt et al., 2017. PLoS Genet. 13, 1–21. doi:10.1371/journal.pgen.1006691.
BRCA2	YES	NM_000059.3	c.8754G>A	-1	5'	87.2541	7.65636	94.745	75.118	3.21787	84.167	-13.9089	-57.9713	-11.1647	Acedo et al., 2015. Hum. Mutat. 36, 210–221. doi:10.1002/humu.22725.
BRCA2	YES	NM_000059.3	c.8331G>A	-1	5'	87.5418	8.88433	86.88	75.4057	4.06381	76.302	-13.8632	-54.2587	-12.1754	Fraile-Bethencourt et al., 2017. PLoS Genet. 13, 1–21. doi:10.1371/journal.pgen.1006691.
BRCA2	YES	NM_000059.3	c.475G>A	-1	5'	84.4974	9.4589	88.86	72.3614	4.72251	78.282	-14.3626	-50.0734	-11.9041	Walker et al., 2012. Hum. Mutat. 34, 1424–1431. doi:10.1002/humu.22388.
BRCA2	YES	NM_000059.3	c.516G>A	-1	5'	87.5418	8.88433	86.88	75.4057	4.06381	76.302	-13.8632	-54.2587	-12.1754	Walker et al., 2012. Hum. Mutat. 34, 1424–1431. doi:10.1002/humu.22388.
BRCA2	YES	NM_000059.3	c.7805G>C	-1	5'	66.9153	4.67527	74.723	53.6043		63.71	-19.8923	-100	-14.7384	Walker et al., 2012. Hum. Mutat. 34, 1424–1431. doi:10.1002/humu.22388.
BRCA2	YES	NM_000059.3	c.8487G>A	-1	5'	84.4974	9.4589	88.86	72.3614	4.72251	78.282	-14.3626	-50.0734	-11.9041	Walker et al., 2012. Hum. Mutat. 34, 1424–1431. doi:10.1002/humu.22388.
BRCA2	YES	NM_000059.3	c.9117G>A	-1	5'	62.82	4.27701	71.945	50.684		61.367	-19.3187	-100	-14.7029	Colombo et al., 2013. PLoS One 8, e57173. doi:10.1371/journal.pone.0057173.
BRCA1	YES	NM_007294.3	c.212G>A	-1	5'	77.3681	7.84418	78.076	65.2321	1.44586	67.498	-15.6861	-81.5677	-13.5483	Colombo et al., 2013. PLoS One 8, e57173. doi:10.1371/journal.pone.0057173.
BRCA1	YES	NM_007294.3	c.4185G>A	-1	5'	82.5196	8.59441	85.499	70.3835	1.89206	74.921	-14.7069	-77.985	-12.3721	Wappenschmidt et al., 2012. PLoS One 7, 1–9. doi:10.1371/journal.pone.0050800.
BRCA1	YES	NM_007294.3	c.5467G>A	-1	5'	86.1635	9.33191	92.362	74.0274	4.33035	81.784	-14.085	-53.5963	-11.4528	Walker et al., 2012. Hum. Mutat. 34, 1424–1431. doi:10.1002/humu.22388.
BRCA1	YES	NM_007294.3	c.4484G>T	-1	5'	94.3644	10.5671	96.71	81.7494	5.55419	85.842	-13.3684	-47.4388	-11.2377	Colombo et al., 2013. PLoS One 8, e57173. doi:10.1371/journal.pone.0057173.
BRCA1	YES	NM_007294.3	c.4675G>A	-1	5'	78.1503	6.84436	83.366	66.0143		72.788	-15.5291	-100	-12.6886	Wappenschmidt et al., 2012. PLoS One 7, 1–9. doi:10.1371/journal.pone.0050800.
BRCA1	YES	NM_007294.3	c.5074G>C	-1	5'	71.8962	7.47864	76.856	58.5852		65.843	-18.5142	-100	-14.3294	Wappenschmidt et al., 2012. PLoS One 7, 1–9. doi:10.1371/journal.pone.0050800.
MSH2	YES	NM_000251.2	c.942G>A	-1	5'	82.5196	8.59441	85.499	70.3835	1.89206	74.921	-14.7069	-77.985	-12.3721	INSIGHT database
MSH2	YES	NM_000251.2	c.1661G>C	-1	5'	74.1722	4.85656	83.997	60.8611		72.984	-17.9462	-100	-13.1112	Kruger et al., 2004. Hum. Mutat. 24, 351–352. doi:10.1002/humu.9278.
MSH2	YES	NM_000251.2	c.1759G>C	-1	5'	82.0699	7.82294	85.66	68.7588		74.647	-16.2192	-100	-12.8566	INSIGHT database
MSH2	YES	NM_000251.2	c.1661G>A	-1	5'	74.1722	4.85656	83.997	62.0361		73.419	-16.3621	-100	-12.5933	Perez-Cabornero et al., 2009. Eur. J. Cancer 45, 1485–1493. doi:10.1016/j.ejca.2009.01.030.
MSH2	YES	NM_000251.2	c.2634G>A	-1	5'	76.896	6.36285	84.411	64.76	0.498899	73.833	-15.7824	-92.1592	-12.5315	INSIGHT database
PMS2	YES	NM_000535.5	c.903G>T	-1	5'	77.1269	7.63523	77.924	64.5119		67.056	-16.3562	-100	-13.9469	INSIGHT database
MLH1	YES	NM_000249.3	c.884G>A	-1	5'	82.5885	9.42864	85.749	70.4524	2.09117	75.171	-14.6947	-77.8211	-12.336	INSIGHT database
MLH1	YES	NM_000249.3	c.1667G>T	-1	5'	83.7204	6.62096	85.853	71.1054		74.985	-15.068	-100	-12.6588	INSIGHT database
MLH1	YES	NM_000249.3	c.1038G>A	-1	5'	85.0987	7.19963	93.042	72.9627		82.464	-14.2611	-100	-11.3691	INSIGHT database
MLH1	YES	NM_000249.3	c.2103G>C	-1	5'	72.0444	8.68156	77.097	58.7333		66.084	-18.4762	-100	-14.2846	INSIGHT database
MLH1	YES	NM_000249.3	c.1038G>C	-1	5'	85.0987	7.19963	93.042	71.7877	0.717411	82.029	-15.6418	-90.0354	-11.8366	INSIGHT database
MLH1	YES	NM_000249.3	c.1038G>T	-1	5'	85.0987	7.19963	93.042	72.4837		82.174	-14.824	-100	-11.6807	INSIGHT database
MLH1	YES	NM_000249.3	c.677G>T	-1	5'	76.7841	9.21697	84.464	64.169	3.86491	73.596	-16.4293	-58.0675	-12.867	INSIGHT database
MLH1	YES	NM_000249.3	c.677G>A	-1	5'	76.7841	9.21697	84.464	64.648	5.00098	73.886	-15.8055	-45.7416	-12.5237	INSIGHT database
MLH1	YES	NM_000249.3	c.1731G>A	-1	5'	86.9577	11.7751	93.268	74.8217	9.13691	82.69	-13.9562	-22.4048	-11.3415	INSIGHT database
MLH1	YES	NM_000249.3	c.1896G>A	-1	5'	77.0804	3.51451	85.941	64.9444		75.363	-15.7446	-100	-12.3084	INSIGHT database
MLH1	YES	NM_000249.3	c.1989G>T	-1	5'	87.0628	7.69979	93.215	74.4478	1.35966	82.347	-14.4895	-82.3416	-11.6591	INSIGHT database
MLH1	YES	NM_000249.3	c.306G>C	-1	5'	91.1667	9.84565	96.065	77.8557	7.09785	85.052	-14.6007	-27.9088	-11.4641	INSIGHT database
MLH1	YES	NM_000249.3	c.545G>A	-1	5'	72.0444	8.68156	77.097	59.9083	0.239421	66.519	-16.8453	-97.2422	-13.7204	INSIGHT database
BRCA1	NO	NM_007294.3	c.5332G>T	-1	5'	94.6711	10.7663	97.664	82.0561	5.58183	86.796	-13.3251	-48.1546	-11.1279	Wappenschmidt et al., 2012. PLoS One 7, 1–9. doi:10.1371/journal.pone.0050800.
BRCA2	YES	NM_000059.3	c.8948_8953+5del	0	5'	100	10.8583	100				-100	-100	-100	Acedo et al., 2015. Hum. Mutat. 36, 210–221. doi:10.1002/humu.22725.
MLH1	YES	NM_000249.3	c.1986_1989+1delinsC	0	5'	87.0628	7.69979	91.194	52.288		42.8011	-39.9422	-100	-53.0659	INSIGHT database
CHEK2	YES	NM_007194.3	c.444+1G>T	1	5'	80.6519	8.09891	85.849				-100	-100	-100	Havranek et al., 2015. PLoS One 10, 1–15. doi:10.1371/journal.pone.0140819.
CHEK2	YES	NM_007194.3	c.1259+1G>C	1	5'	86.16	9.44859	92.914				-100	-100	-100	Havranek et al., 2015. PLoS One 10, 1–15. doi:10.1371/journal.pone.0140819.
STK11	YES	NM_000455.4	c.597+1G>A	1	5'	81.0861	8.99168	87.725				-100	-100	-100	Papp et al., 2010. BMC Med. Genet. 11, 169. doi:10.1186/1471-2350-11-169.
TP53	YES	NM_000546.5	c.672+1G>A	1	5'	71.8704	2.59067	82.478				-100	-100	-100	Sakurai et al., 2013. Pediatr. Int. 55, 107–111. doi:10.1111/j.1442-200X.2012.03641.x.
BRCA2	YES	NM_000059.3	c.475+1G>A	1	5'	84.4974	9.4589	88.86				-100	-100	-100	Colombo et al., 2013. PLoS One 8, e57173. doi:10.1371/journal.pone.0057173.
BRCA2	YES	NM_000059.3	c.7976+1G>A	1	5'	100						-100	-	-	Fraile-Bethencourt et al., 2017. PLoS Genet. 13, 1–21. doi:10.1371/journal.pgen.1006691.
BRCA2	YES	NM_000059.3	c.8331+1G>T	1	5'	87.5418	8.88433	86.88				-100	-100	-100	Fraile-Bethencourt et al., 2017. PLoS Genet. 13, 1–21. doi:10.1371/journal.pgen.1006691.
BRCA2	YES	NM_000059.3	c.8953+1G>T	1	5'	100	10.8583	99.999				-100	-100	-100	Acedo et al., 2015. Hum. Mutat. 36, 210–221. doi:10.1002/humu.22725.
BRCA2	YES	NM_000059.3	c.9256+1G>A	1	5'	82.5885	9.42864	85.749				-100	-100	-100	Acedo et al., 2015. Hum. Mutat. 36, 210–221. doi:10.1002/humu.22725.
BRCA2	YES	NM_000059.3	c.67+1G>A	1	5'	72.4148	8.34752	76.945				-100	-100	-100	Walker et al., 2012. Hum. Mutat. 34, 1424–1431. doi:10.1002/humu.22388.
BRCA2	YES	NM_000059.3	c.516+1G>A	1	5'	87.5418	8.88433	86.88				-100	-100	-100	Walker et al., 2012. Hum. Mutat. 34, 1424–1431. doi:10.1002/humu.22388.
BRCA2	YES	NM_000059.3	c.516+1G>T	1	5'	87.5418	8.88433	86.88				-100	-100	-100	Walker et al., 2012. Hum. Mutat. 34, 1424–1431. doi:10.1002/humu.22388.
BRCA2	YES	NM_000059.3	c.8487+1G>A	1	5'	84.4974	9.4589	88.86				-100	-100	-100	Walker et al., 2012. Hum. Mutat. 34, 1424–1431. doi:10.1002/humu.22388.
BRCA2	YES	NM_000059.3	c.8632+1G>A	1	5'	82.2129	8.37568	84.545				-100	-100	-100	Walker et al., 2012. Hum. Mutat. 34, 1424–1431. doi:10.1002/humu.22388.
BRCA2	YES	NM_000059.3	c.9117+1G>A	1	5'	62.82	4.27701	71.945				-100	-100	-100	Walker et al., 2012. Hum. Mutat. 34, 1424–1431. doi:10.1002/humu.22388.
BRCA2	YES	NM_000059.3	c.9117+1G>T	1	5'	62.82	4.27701	71.945				-100	-100	-100	Walker et al., 2012. Hum. Mutat. 34, 1424–1431. doi:10.1002/humu.22388.
BRCA1	YES	NM_007294.3	c.441+1G>A	1	5'	69.8804	3.23202	78.768				-100	-100	-100	Steffensen et al., 2014. Eur. J. Hum. Genet. 3, 1–7. doi:10.1038/ejhg.2014.40.
BRCA1	YES	NM_007294.3	c.80+1G>A	1	5'	91.4889	10.6458	95.249				-100	-100	-100	Walker et al., 2012. Hum. Mutat. 34, 1424–1431. doi:10.1002/humu.22388.
BRCA1	YES	NM_007294.3	c.212+1G>T	1	5'	77.3681	7.84418	78.076				-100	-100	-100	Walker et al., 2012. Hum. Mutat. 34, 1424–1431. doi:10.1002/humu.22388.
BRCA1	YES	NM_007294.3	c.4096+1G>A	1	5'	68.2868	5.64375	74.964				-100	-100	-100	Walker et al., 2012. Hum. Mutat. 34, 1424–1431. doi:10.1002/humu.22388.
BRCA1	YES	NM_007294.3	c.4675+1G>A	1	5'	78.1503	6.84436	83.366				-100	-100	-100	Steffensen et al., 2014. Eur. J. Hum. Genet. 3, 1–7. doi:10.1038/ejhg.2014.40.
BRCA1	YES	NM_007294.3	c.212+1G>C	1	5'	77.3681	7.84418	78.076				-100	-100	-100	Wappenschmidt et al., 2012. PLoS One 7, 1–9. doi:10.1371/journal.pone.0050800.
BRCA1	YES	NM_007294.3	c.5152+1G>C	1	5'	74.3427	7.96403	82.4				-100	-100	-100	Wappenschmidt et al., 2012. PLoS One 7, 1–9. doi:10.1371/journal.pone.0050800.
BRCA1	YES	NM_007294.3	c.5193+1del	1	5'	96.9453	11.0785	98.239				-100	-100	-100	Wappenschmidt et al., 2012. PLoS One 7, 1–9. doi:10.1371/journal.pone.0050800.
BRCA1	YES	NM_007294.3	c.5074+1G>T	1	5'	71.8962	7.47864	76.856				-100	-100	-100	Steffensen et al., 2014. Eur. J. Hum. Genet. 3, 1–7. doi:10.1038/ejhg.2014.40.
BRCA1	YES	NM_007294.3	c.4986+1G>T	1	5'	70.3835	5.90602	81.241				-100	-100	-100	Colombo et al., 2013. PLoS One 8, e57173. doi:10.1371/journal.pone.0057173.
BRCA1	YES	NM_007294.3	c.5332+1G>A	1	5'	94.6711	10.7663	97.664				-100	-100	-100	Steffensen et al., 2014. Eur. J. Hum. Genet. 3, 1–7. doi:10.1038/ejhg.2014.40.
BRCA1	YES	NM_007294.3	c.5277+1G>A	1	5'	82.523	9.06409	84.947				-100	-100	-100	Steffensen et al., 2014. Eur. J. Hum. Genet. 3, 1–7. doi:10.1038/ejhg.2014.40.
BRCA1	YES	NM_007294.3	c.4484+1G>A	1	5'	94.3644	10.5671	96.71				-100	-100	-100	Steffensen et al., 2014. Eur. J. Hum. Genet. 3, 1–7. doi:10.1038/ejhg.2014.40.
BRCA1	YES	NM_007294.3	c.5467+1G>A	1	5'	86.1635	9.33191	92.362				-100	-100	-100	Steffensen et al., 2014. Eur. J. Hum. Genet. 3, 1–7. doi:10.1038/ejhg.2014.40.
BRCA1	YES	NM_007294.3	c.5406+1G>A	1	5'	78.6431	9.49083	83.717				-100	-100	-100	Steffensen et al., 2014. Eur. J. Hum. Genet. 3, 1–7. doi:10.1038/ejhg.2014.40.
BRCA1	YES	NM_007294.3	c.4986+1G>C	1	5'	70.3835	5.90602	81.241				-100	-100	-100	Baert et al., 2017. Hum. Mutat. 39, 515–526. doi:10.1002/humu.23390.
MLH1	YES	NM_000249.3	c.306+1G>A	1	5'	91.1667	9.84565	96.065				-100	-100	-100	INSIGHT database
MLH1	YES	NM_000249.3	c.588+1G>T	1	5'	87.5573	9.72159	88.467				-100	-100	-100	INSIGHT database
MLH1	YES	NM_000249.3	c.790+1G>A	1	5'	77.468	10.4254	83.282				-100	-100	-100	INSIGHT database
MLH1	YES	NM_000249.3	c.1409+1G>C	1	5'	84.8076	9.98517	89.262				-100	-100	-100	INSIGHT database
MLH1	YES	NM_000249.3	c.1558+1G>T	1	5'	79.9473	9.15418	85.385				-100	-100	-100	INSIGHT database
MLH1	YES	NM_000249.3	c.1731+1G>A	1	5'	86.9577	11.7751	93.268				-100	-100	-100	INSIGHT database
MLH1	YES	NM_000249.3	c.1989+1G>T	1	5'	87.0628	7.69979	93.215				-100	-100	-100	INSIGHT database
MSH2	YES	NM_000251.2	c.645+1G>A	1	5'	94.2214	9.88355	97.825				-100	-100	-100	INSIGHT database
MSH2	YES	NM_000251.2	c.792+1G>A	1	5'	77.0632	7.79378	79.03				-100	-100	-100	INSIGHT database
MSH2	YES	NM_000251.2	c.1076+1G>A	1	5'	86.7716	9.81343	89.435				-100	-100	-100	INSIGHT database
MSH2	YES	NM_000251.2	c.1276+1G>A	1	5'	81.6684	8.92197	84.697				-100	-100	-100	INSIGHT database
PMS2	YES	NM_000535.5	c.2174+1G>A	1	5'	73.0592	8.20113	82.017				-100	-100	-100	Herkert et al., 2011. Eur. J. Cancer 47, 965–982. doi:10.1016/j.ejca.2011.01.013.
BRIP1	YES	NM_032043.2	c.2492+2dup	2	5'	95.872	9.66448	98.2889	68.826		78.4161	-28.2105	-100	-20.2188	Levitus et al., 2005. J. Nat. Genet. 37, 934–935. doi:10.1038/ng1625.
CDH1	YES	NM_004360.3	c.531+2T>A	2	5'	72.749	7.10145	77.561				-100	-100	-100	Frebourg et al., 2006. J. Med. Genet. 43, 138–142. doi:10.1136/jmg.2005.031385.
BRCA2	YES	NM_000059.3	c.8331+2T>C	2	5'	87.5418	8.88433	86.88	87.1216			-0.479999	-100	-100	Fraile-Bethencourt et al., 2017. PLoS Genet. 13, 1–21. doi:10.1371/journal.pgen.1006691.
BRCA2	YES	NM_000059.3	c.631+2T>G	2	5'	78.1503	6.84436	83.366				-100	-100	-100	Walker et al., 2012. Hum. Mutat. 34, 1424–1431. doi:10.1002/humu.22388.
BRCA2	YES	NM_000059.3	c.7617+2T>G	2	5'	89.8263	9.80181	91.195				-100	-100	-100	Walker et al., 2012. Hum. Mutat. 34, 1424–1431. doi:10.1002/humu.22388.
BRCA2	YES	NM_000059.3	c.9117+2T>A	2	5'	62.82	4.27701	71.945				-100	-100	-100	Walker et al., 2012. Hum. Mutat. 34, 1424–1431. doi:10.1002/humu.22388.
BRCA1	YES	NM_007294.3	c.441+2T>A	2	5'	69.8804	3.23202	78.768				-100	-100	-100	Walker et al., 2012. Hum. Mutat. 34, 1424–1431. doi:10.1002/humu.22388.
BRCA1	YES	NM_007294.3	c.547+2T>C	2	5'	81.8924	9.08182	91.229	76.0248			-7.16501	-100	-100	Walker et al., 2012. Hum. Mutat. 34, 1424–1431. doi:10.1002/humu.22388.
BRCA1	YES	NM_007294.3	c.5193+2del	2	5'	96.9453	11.0785	98.239				-100	-100	-100	Walker et al., 2012. Hum. Mutat. 34, 1424–1431. doi:10.1002/humu.22388.
BRCA1	YES	NM_007294.3	c.5193+2T>G	2	5'	96.9453	11.0785	98.239				-100	-100	-100	Wappenschmidt et al., 2012. PLoS One 7, 1–9. doi:10.1371/journal.pone.0050800.
BRCA1	YES	NM_007294.3	c.5406+2del	2	5'	78.6431	9.49083	83.717				-100	-100	-100	Wappenschmidt et al., 2012. PLoS One 7, 1–9. doi:10.1371/journal.pone.0050800.
BRCA1	YES	NM_007294.3	c.441+2T>G	2	5'	69.8804	3.23202	78.768				-100	-100	-100	Colombo et al., 2013. PLoS One 8, e57173. doi:10.1371/journal.pone.0057173.
BRCA1	YES	NM_007294.3	c.547+2T>A	2	5'	81.8924	9.08182	91.229				-100	-100	-100	Colombo et al., 2013. PLoS One 8, e57173. doi:10.1371/journal.pone.0057173.
BRCA1	YES	NM_007294.3	c.5406+2T>C	2	5'	78.6431	9.49083	83.717	75.4563			-4.05223	-100	-100	Esposito et al., 2016. Int. J. Mol. Sci. 17, 1–9. doi:10.3390/ijms17122145.
BRCA1	YES	NM_007294.3	c.5152+2dup	2	5'	74.3427	7.96403	78.0435	47.2968		40.8254	-36.38	-100	-47.6889	Baert et al., 2017. Hum. Mutat. 39, 515–526. doi:10.1002/humu.23390.
MLH1	YES	NM_000249.3	c.306+2dup	2	5'	91.1667	9.84565	92.1881	69.8994	1.11897	79.052	-23.3279	-88.6349	-14.2492	INSIGHT database
MLH1	YES	NM_000249.3	c.790+2dup	2	5'	77.468	10.4254	78.3564	50.4221		43.797	-34.9124	-100	-44.1054	INSIGHT database
MLH1	YES	NM_000249.3	c.790+2T>C	2	5'	77.468	10.4254	83.282	75.1489			-2.99362	-100	-100	INSIGHT database
MSH6	YES	NM_000179.2	c.4001+2T>C	2	5'	74.2617	6.24741	81.255	71.0157			-4.37103	-100	-100	INSIGHT database
BRCA2	YES	NM_000059.3	c.8754+3G>C	3	5'	87.2541	7.65636	91.8762	81.7339	5.24236	85.0604	-6.32658	-31.5293	-7.41846	Colombo et al., 2013. PLoS One 8, e57173. doi:10.1371/journal.pone.0057173.
BRCA2	YES	NM_000059.3	c.7976+3_7976+4del	3	5'	100			65.653			-34.347	-	-	Walker et al., 2012. Hum. Mutat. 34, 1424–1431. doi:10.1002/humu.22388.
BRCA2	YES	NM_000059.3	c.8487+3A>G	3	5'	84.4974	9.4589	94.1586	80.1351	5.2859	83.111	-5.16264	-44.1172	-11.733	Walker et al., 2012. Hum. Mutat. 34, 1424–1431. doi:10.1002/humu.22388.
BRCA1	YES	NM_007294.3	c.80+3_80+6del	3	5'	91.4889	10.6458	94.1577	75.8278	3.84688	80.2132	-17.118	-63.8648	-14.8097	Walker et al., 2012. Hum. Mutat. 34, 1424–1431. doi:10.1002/humu.22388.
BRCA1	YES	NM_007294.3	c.212+3A>G	3	5'	77.3681	7.84418	100	73.0058	2.71213	81.5498	-5.63837	-65.4249	-18.4502	Steffensen et al., 2014. Eur. J. Hum. Genet. 3, 1–7. doi:10.1038/ejhg.2014.40.
BRCA1	YES	NM_007294.3	c.4096+3A>G	3	5'	68.2868	5.64375	94.9464	63.9244		78.6419	-6.38835	-100	-17.1723	Wappenschmidt et al., 2012. PLoS One 7, 1–9. doi:10.1371/journal.pone.0050800.
BRCA1	YES	NM_007294.3	c.4986+3G>C	3	5'	70.3835	5.90602	77.9091	64.8634		71.0933	-7.84289	-100	-8.7484	Wappenschmidt et al., 2012. PLoS One 7, 1–9. doi:10.1371/journal.pone.0050800.
BRCA1	YES	NM_007294.3	c.5406+3A>T	3	5'	78.6431	9.49083	80.8933	68.7674	2.03134	73.1542	-12.5576	-78.5968	-9.56705	Wappenschmidt et al., 2012. PLoS One 7, 1–9. doi:10.1371/journal.pone.0050800.
BRCA1	YES	NM_007294.3	c.134+3_134+6del	3	5'	87.864	10.0774	87.2844	62.4858		64.8952	-28.8835	-100	-25.6509	Colombo et al., 2013. PLoS One 8, e57173. doi:10.1371/journal.pone.0057173.
BRCA1	YES	NM_007294.3	c.4675+3A>T	3	5'	78.1503	6.84436	95.9452	68.2747		77.9457	-12.6367	-100	-18.7602	Baert et al., 2017. Hum. Mutat. 39, 515–526. doi:10.1002/humu.23390.
MLH1	YES	NM_000249.3	c.677+3A>G	3	5'	76.7841	9.21697	84.9901	72.4217	5.9284	73.9425	-5.68138	-35.6795	-12.9987	INSIGHT database
MLH1	YES	NM_000249.3	c.677+3A>C	3	5'	76.7841	9.21697	84.9901	66.9016	3.43219	72.3937	-12.8705	-62.7623	-14.821	INSIGHT database
MLH1	YES	NM_000249.3	c.1731+3A>T	3	5'	86.9577	11.7751	91.9275	77.0821	5.63099	84.1884	-11.3568	-52.1788	-8.4187	INSIGHT database
MLH1	YES	NM_000249.3	c.545+3A>G	3	5'	72.0444	8.68156	100.001	67.682	4.94958	88.4573	-6.05515	-42.9874	-11.5436	INSIGHT database
PALB2	YES	NM_024675.3	c.3350+4A>G	4	5'	100			90.2565			-9.7435	-100	-100	Reid et al., 2006. Nat. Genet. 39, 162–164. doi:10.1038/ng1947.
BRCA2	YES	NM_000059.3	c.631+4A>G	4	5'	78.1503	6.84436	83.366	68.0697	3.02047	75.026	-12.899	-55.8692	-10.0041	Walker et al., 2012. Hum. Mutat. 34, 1424–1431. doi:10.1002/humu.22388.
BRCA2	YES	NM_000059.3	c.8754+4A>G	4	5'	87.2541	7.65636	94.745	77.1734	4.29589	86.405	-11.5533	-43.8912	-8.80258	Acedo et al., 2015. Hum. Mutat. 36, 210–221. doi:10.1002/humu.22725.
BRCA1	YES	NM_007294.3	c.4986+4A>G	4	5'	70.3835	5.90602	81.241	60.3029		72.901	-14.3224	-100	-10.2658	Wappenschmidt et al., 2012. PLoS One 7, 1–9. doi:10.1371/journal.pone.0050800.
BRCA1	YES	NM_007294.3	c.5406+4A>G	4	5'	78.6431	9.49083	83.717	68.5624	5.67172	75.377	-12.8183	-40.24	-9.96213	Wappenschmidt et al., 2012. PLoS One 7, 1–9. doi:10.1371/journal.pone.0050800.
MLH1	YES	NM_000249.3	c.884+4A>G	4	5'	82.5885	9.42864	85.749	72.5078	6.12739	77.409	-12.2059	-35.013	-9.72606	INSIGHT database
MLH1	YES	NM_000249.3	c.306+4A>G	4	5'	91.1667	9.84565	96.065	81.0861	8.99168	87.725	-11.0573	-8.67358	-8.68162	INSIGHT database
MLH1	YES	NM_000249.3	c.790+4A>G	4	5'	77.468	10.4254	83.282	67.3874	6.04887	74.942	-13.0126	-41.9795	-10.0142	INSIGHT database
BRCA2	NO	NM_000059.3	c.9501+4A>G	4	5'	91.9265	10.2844	96.306	81.8459	7.81339	87.966	-10.9659	-24.0268	-8.6599	Walker et al., 2012. Hum. Mutat. 34, 1424–1431. doi:10.1002/humu.22388.
ATM	YES	NM_000051.3	c.331+5G>A	5	5'	84.8093	9.81513	87.661	72.6577	3.58779	75.496	-14.3281	-63.4463	-13.8773	Nakamura et al., 2011. Hum. Mutat. 33, 198–208. doi:10.1002/humu.21632.
BRIP1	YES	NM_032043.2	c.205+5G>T	5	5'	88.4342	10.3553	93.489	76.0415	5.80399	81.172	-14.0135	-43.9515	-13.1748	Levitus et al., 2005. J. Nat. Genet. 37, 934–935. doi:10.1038/ng1625.
CDH1	YES	NM_004360.3	c.1711+5G>A	5	5'	86.1635	9.33191	92.362	74.0119	5.39115	80.197	-14.103	-42.2289	-13.171	Brooks-Wilson et al., 2005. J. Med. Genet. 41, 508–517. doi:10.1136/jmg.2004.018275.
CDH1	YES	NM_004360.3	c.2295+5G>A	5	5'	85.557	8.56441	90.5	73.4055	3.55751	78.335	-14.2028	-58.4617	-13.442	Humar et al., 2002. Hum. Mutat. 19, 518–525. doi:10.1002/humu.10067.
CDH1	YES	NM_004360.3	c.2164+5G>A	5	5'	83.7359	8.06524	87.44	71.5844	1.47795	75.275	-14.5117	-81.6751	-13.9124	Kaurah et al., 2007. JAMA. 297, 2360–2372. doi:10.1001/jama.297.21.2360.
PALB2	YES	NM_024675.3	c.3113+5G>C	5	5'	81.5823	8.72287	91.094	68.8863	3.5303	79.081	-15.5622	-59.5282	-13.1875	Reid et al., 2006. Nat. Genet. 39, 162–164. doi:10.1038/ng1947.
BRCA2	YES	NM_000059.3	c.8754+5G>A	5	5'	87.2541	7.65636	94.745	75.1025	2.9138	82.58	-13.9267	-61.9428	-12.8397	Acedo et al., 2015. Hum. Mutat. 36, 210–221. doi:10.1002/humu.22725.
BRCA2	YES	NM_000059.3	c.8754+5G>T	5	5'	87.2541	7.65636	94.745	74.8613	3.12578	82.428	-14.2031	-59.1741	-13.0002	Acedo et al., 2015. Hum. Mutat. 36, 210–221. doi:10.1002/humu.22725.
BRCA2	YES	NM_000059.3	c.316+5G>A	5	5'	95.872	9.66448	98.018	83.7204	6.62096	85.853	-12.6748	-31.4918	-12.411	Walker et al., 2012. Hum. Mutat. 34, 1424–1431. doi:10.1002/humu.22388.
BRCA2	YES	NM_000059.3	c.316+5G>C	5	5'	95.872	9.66448	98.018	83.176	6.42642	86.005	-13.2427	-33.5048	-12.2559	Walker et al., 2012. Hum. Mutat. 34, 1424–1431. doi:10.1002/humu.22388.
BRCA1	YES	NM_007294.3	c.4986+5G>T	5	5'	70.3835	5.90602	81.241	57.9908		68.924	-17.6074	-100	-15.1611	Walker et al., 2012. Hum. Mutat. 34, 1424–1431. doi:10.1002/humu.22388.
BRCA1	YES	NM_007294.3	c.5152+5G>A	5	5'	74.3427	7.96403	82.4	62.1912		70.235	-16.3452	-100	-14.7633	Walker et al., 2012. Hum. Mutat. 34, 1424–1431. doi:10.1002/humu.22388.
BRCA1	YES	NM_007294.3	c.5406+5G>A	5	5'	78.6431	9.49083	83.717	66.4915	1.90515	71.552	-15.4516	-79.9264	-14.5311	Walker et al., 2012. Hum. Mutat. 34, 1424–1431. doi:10.1002/humu.22388.
BRCA1	YES	NM_007294.3	c.5467+5G>C	5	5'	86.1635	9.33191	92.362	73.4675	6.04819	80.349	-14.7348	-35.1881	-13.0064	Walker et al., 2012. Hum. Mutat. 34, 1424–1431. doi:10.1002/humu.22388.
BRCA1	YES	NM_007294.3	c.4986+5G>A	5	5'	70.3835	5.90602	81.241	58.232		69.076	-17.2647	-100	-14.974	Wappenschmidt et al., 2012. PLoS One 7, 1–9. doi:10.1371/journal.pone.0050800.
BRCA1	YES	NM_007294.3	c.80+5G>A	5	5'	91.4889	10.6458	95.249	79.3374	6.05868	83.084	-13.2819	-43.0885	-12.7718	Baert et al., 2017. Hum. Mutat. 39, 515–526. doi:10.1002/humu.23390.
BRCA1	YES	NM_007294.3	c.134+5G>T	5	5'	87.864	10.0774	89.421	75.4712	3.85619	77.104	-14.1045	-61.7343	-13.7742	Baert et al., 2017. Hum. Mutat. 39, 515–526. doi:10.1002/humu.23390.
MSH2	YES	NM_000251.2	c.1661+5G>C	5	5'	74.1722	4.85656	83.997	61.4762		71.984	-17.1169	-100	-14.3017	INSIGHT database
MSH2	YES	NM_000251.2	c.2634+5G>C	5	5'	76.896	6.36285	84.411	64.2001		72.398	-16.5105	-100	-14.2316	Li et al., 2015. Hum Genet 104, 201–4. doi:10.1007/s004390050936.
MSH2	YES	NM_000251.2	c.2634+5G>T	5	5'	76.896	6.36285	84.411	64.5033	1.95323	72.094	-16.1162	-69.3026	-14.5917	INSIGHT database
MLH1	YES	NM_000249.3	c.588+5G>A	5	5'	87.5573	9.72159	88.467	75.4057	4.06381	76.302	-13.8785	-58.1981	-13.7509	INSIGHT database
MLH1	YES	NM_000249.3	c.116+5G>C	5	5'	75.6848	8.59832	84.512	62.9889	4.80852	72.499	-16.7747	-44.0761	-14.2145	INSIGHT database
MLH1	YES	NM_000249.3	c.790+5G>T	5	5'	77.468	10.4254	83.282	65.0753	2.41736	70.965	-15.9972	-76.8128	-14.7895	INSIGHT database
MLH1	YES	NM_000249.3	c.1731+5G>A	5	5'	86.9577	11.7751	93.268	74.8062	6.8037	81.103	-13.974	-42.2196	-13.0431	INSIGHT database
MLH1	YES	NM_000249.3	c.1989+5G>C	5	5'	87.0628	7.69979	93.215	74.3668	2.09578	81.202	-14.5826	-72.7813	-12.8874	INSIGHT database
BRCA1	NO	NM_007294.3	c.5074+5A>T	5	5'	71.8962	7.47864	76.856	71.655	6.48927	76.704	-0.335484	-13.2293	-0.197772	Walker et al., 2012. Hum. Mutat. 34, 1424–1431. doi:10.1002/humu.22388.
BRCA1	YES	NM_007294.3	c.134+6T>G	6	5'	87.864	10.0774	89.421	82.8452	7.66243	87.488	-5.71201	-23.9642	-2.16168	Walker et al., 2012. Hum. Mutat. 34, 1424–1431. doi:10.1002/humu.22388.
BRCA1	YES	NM_007294.3	c.301+6T>C	6	5'	78.1176	8.45577	83.321	72.339	5.32219	81.147	-7.39731	-37.0585	-2.60919	Walker et al., 2012. Hum. Mutat. 34, 1424–1431. doi:10.1002/humu.22388.
BRCA1	YES	NM_007294.3	c.4357+6T>C	6	5'	85.1573	6.63725	89.082	79.3787	6.30227	86.908	-6.7858	-5.04697	-2.44045	Walker et al., 2012. Hum. Mutat. 34, 1424–1431. doi:10.1002/humu.22388.
BRCA1	YES	NM_007294.3	c.4986+6T>C	6	5'	70.3835	5.90602	81.241	64.6049	2.33767	79.067	-8.21016	-60.4189	-2.67599	Walker et al., 2012. Hum. Mutat. 34, 1424–1431. doi:10.1002/humu.22388.
BRCA1	YES	NM_007294.3	c.4986+6T>G	6	5'	70.3835	5.90602	81.241	65.3647	1.55845	79.308	-7.13065	-73.6125	-2.37934	Steffensen et al., 2014. Eur. J. Hum. Genet. 3, 1–7. doi:10.1038/ejhg.2014.40.
BRCA1	NO	NM_007294.3	c.547+6G>A	6	5'	81.8924	9.08182	91.229	81.5823	8.90513	90.827	-0.378668	-1.94554		Walker et al., 2012. Hum. Mutat. 34, 1424–1431. doi:10.1002/humu.22388.
CDH1	NO	NM_004360.3	c.48+7C>T	7	5'	70.7402	8.63154	77.008	70.7402	8.63154	77.008	0	0	0	Garziera et al., 2012. PLoS One 8 e77035. doi:10.1371/journal.pone.0077035.
BRCA2	NO	NM_000059.3	c.681+7A>T	7	5'	75.4161	8.56441	82.621	75.4161	8.56441	82.621	0	0	0	Walker et al., 2012. Hum. Mutat. 34, 1424–1431. doi:10.1002/humu.22388.
BRCA1	NO	NM_007294.3	c.301+7G>A	7	5'	78.1176	8.45577	83.321	78.1176	8.45577	83.321	0	0	0	Steffensen et al., 2014. Eur. J. Hum. Genet. 3, 1–7. doi:10.1038/ejhg.2014.40.
BRCA1	NO	NM_007294.3	c.5406+8T>C	8	5'	78.6431	9.49083	83.717	78.6431	9.49083	83.717	0	0	0	Steffensen et al., 2014. Eur. J. Hum. Genet. 3, 1–7. doi:10.1038/ejhg.2014.40.
BRCA1	NO	NM_007294.3	c.670+8C>T	8	5'	73.321	5.98352	79.939	73.321	5.98352	79.939	0	0	0	Steffensen et al., 2014. Eur. J. Hum. Genet. 3, 1–7. doi:10.1038/ejhg.2014.40.
BRCA1	NO	NM_007294.3	c.593+8A>G	8	5'	95.6376	10.6736	98.84	95.6376	10.6736	98.84	0	0	0	Steffensen et al., 2014. Eur. J. Hum. Genet. 3, 1–7. doi:10.1038/ejhg.2014.40.
BRCA2	NO	NM_000059.3	c.9117+9C>T	9	5'	62.82	4.27701	71.945	62.82	4.27701	71.945	0	0	0	Walker et al., 2012. Hum. Mutat. 34, 1424–1431. doi:10.1002/humu.22388.
BRCA2	NO	NM_000059.3	c.9501+9A>C	9	5'	91.9265	10.2844	96.306	91.9265	10.2844	96.306	0	0	0	Walker et al., 2012. Hum. Mutat. 34, 1424–1431. doi:10.1002/humu.22388.
BRCA1	NO	NM_007294.3	c.4185+9C>T	9	5'	82.5196	8.59441	85.499	82.5196	8.59441	85.499	0	0	0	Walker et al., 2012. Hum. Mutat. 34, 1424–1431. doi:10.1002/humu.22388.
BRCA1	NO	NM_007294.3	c.5467+9C>A	9	5'	86.1635	9.33191	92.362	86.1635	9.33191	92.362	0	0	0	Quiles et al., 2016. Breast Cancer Res. Treat. 155, 253–260. doi:10.1007/s10549-015-3676-9.
PALB2	NO	NM_024675.3	c.2586+10A>G	10	5'	84.4819	6.80373	91.686	84.4819	6.80373	91.686	0	0	0	Casadei et al., 2011. Cancer Res. 71, 2222–2229. doi:10.1158/0008-5472.CAN-10-3958.
MLH1	NO	NM_000249.3	c.588+11G>C	11	5'	87.5573	9.72159	88.467	87.5573	9.72159	88.467	0	0	0	INSIGHT database
BRCA2	NO	NM_000059.3	c.8953+13A>G	13	5'	100	10.8583	99.999	100	10.8583	99.999	0	0	0	Walker et al., 2012. Hum. Mutat. 34, 1424–1431. doi:10.1002/humu.22388.
BRCA1	NO	NM_007294.3	c.5332+13G>T	13	5'	94.6711	10.7663	97.664	94.6711	10.7663	97.664	0	0	0	Walker et al., 2012. Hum. Mutat. 34, 1424–1431. doi:10.1002/humu.22388.
BRCA1	NO	NM_007294.3	c.4484+14A>G	14	5'	94.3644	10.5671	96.71	94.3644	10.5671	96.71	0	0	0	Steffensen et al., 2014. Eur. J. Hum. Genet. 3, 1–7. doi:10.1038/ejhg.2014.40.
BRCA1	NO	NM_007294.3	c.5277+15C>T	15	5'	82.523	9.06409	84.947	82.523	9.06409	84.947	0	0	0	Wappenschmidt et al., 2012. PLoS One 7, 1–9. doi:10.1371/journal.pone.0050800.
BRCA2	NO	NM_000059.3	c.8331+16C>G	16	5'	87.5418	8.88433	86.88	87.5418	8.88433	86.88	0	0	0	Walker et al., 2012. Hum. Mutat. 34, 1424–1431. doi:10.1002/humu.22388.
BRCA2	NO	NM_000059.3	c.516+18T>C	18	5'	87.5418	8.88433	86.88	87.5418	8.88433	86.88	0	0	0	Walker et al., 2012. Hum. Mutat. 34, 1424–1431. doi:10.1002/humu.22388.
BRCA2	NO	NM_000059.3	c.8487+19A>G	19	5'	84.4974	9.4589	88.86	84.4974	9.4589	88.86	0	0	0	Walker et al., 2012. Hum. Mutat. 34, 1424–1431. doi:10.1002/humu.22388.

## Sheet: Supplem Table 7
Supplementary Table 7: In silico analysis of phase 2 for acceptor site with the validation dataset.
Acceptor site variants analysed by the best combination in phase 1, secuential combination of MES and SSF-like and stand-alone SSF-like
NO: negative splicing alteration defined as equal results than control samples. YES: positive splicing alteration including exon skipping, use of new or cryptic splice sites or altered alternative transcript levels.
INSIGHT database: variants included at www.insight-database.org/classifications/ with experimental evidences of RNA analysis. Green: correct prediction. Red: Incorrect prediction. Yellow: Not available prediction.
gene	Splicing alteration	transcript	cNomen	distNearest Splicing site	nearestSS Type	wtSSF Score	wtMaxEnt Score	varSSF Score	varMaxEnt Score	SSF analysis	MES analysis	References
BRCA1	YES	NM_007294.3	c.557C>A	10	3'	69.1131	2.81825	69.1131	2.81825	0	0	Walker et al., 2013. Hum. Mutat. 34, 1424–1431. doi:10.1002/humu.22388.
BRCA2	NO	NM_000059.3	c.8963G>A	10	3'	82.3622	10.3477	82.3622	10.3477	0	0	Walker et al., 2013. Hum. Mutat. 34, 1424–1431. doi:10.1002/humu.22388.
BRCA2	NO	NM_000059.3	c.8962A>G	9	3'	82.3622	10.3477	82.3622	10.3477	0	0	Walker et al., 2013. Hum. Mutat. 34, 1424–1431. doi:10.1002/humu.22388.
MLH1	NO	NM_000249.3	c.554T>G	9	3'	99.5701	13.6438	99.5701	13.6438	0	0	INSIGHT database
BRCA1	NO	NM_007294.3	c.4682C>T	7	3'	84.7057	10.1974	84.7057	10.1974	0	0	Walker et al., 2013. Hum. Mutat. 34, 1424–1431. doi:10.1002/humu.22388.
BRCA2	NO	NM_000059.3	c.6943A>G	6	3'	83.2896	5.53845	83.2896	5.53845	0	0	Walker et al., 2013. Hum. Mutat. 34, 1424–1431. doi:10.1002/humu.22388.
MLH1	NO	NM_000249.3	c.122A>G	6	3'	80.8008	7.22176	80.8008	7.22176	0	0	INSIGHT database
BRCA2	NO	NM_000059.3	c.522T>G	6	3'	94.4238	10.0028	94.4238	10.0028	0	0	Gaildrat et al., 2012. J. Med. Genet. 49, 609–617. doi:10.1136/jmedgenet-2012-100965.
BRCA1	NO	NM_007294.3	c.552T>C	5	3'	69.1131	2.81825	69.1131	2.81825	0	0	Walker et al., 2013. Hum. Mutat. 34, 1424–1431. doi:10.1002/humu.22388.
MSH2	NO	NM_000251.2	c.1666T>C	5	3'	85.1081	8.0113	85.1081	8.0113	0	0	INSIGHT database
PALB2	NO	NM_024675.3	c.2752C>T	4	3'	91.8304	9.58116	91.8304	9.58116	0	0	Casadei et al., 2011. Cancer Res. 71, 2222–2229. doi:10.1158/0008-5472.CAN-10-3958.
BRCA2	YES	NM_000059.3	c.518G>T	2	3'	94.4238	10.0028	94.4238	10.3718	0	3.68897	Walker et al., 2013. Hum. Mutat. 34, 1424–1431. doi:10.1002/humu.22388.
BRCA1	YES	NM_007294.3	c.5408G>C	2	3'	76.4097	4.8628	76.4097	4.29462	0	-11.6842	Wappenschmidt et al., 2012. PLoS One 7, 1–9. doi:10.1371/journal.pone.0050800./Ahlborn et al., 2015. Breast Cancer Res. Treat. 150, 289–298. doi:10.1007/s10549-015-3313-7.
BRCA1	NO	NM_007294.3	c.5334T>C	2	3'	73.0138	8.66619	73.0138	7.52591	0	-13.1578	Walker et al., 2013. Hum. Mutat. 34, 1424–1431. doi:10.1002/humu.22388.
MLH1	NO	NM_000249.3	c.382G>C	2	3'	83.9992	7.21777	83.9992	7.07285	0	-2.00782	INSIGHT database
ATM	YES	NM_000051.3	c.7789G>T	1	3'	92.4143	9.8745	86.1701	7.01425	-6.75675	-28.966	La Paglia et al., 2009. Breast Cancer Res. Treat. 119, 443–452. doi:10.1007/s10549-009-0396-z.
BRCA2	YES	NM_000059.3	c.517G>T	1	3'	94.4238	10.0028	88.1795	9.09537	-6.61306	-9.07176	Walker et al., 2013. Hum. Mutat. 34, 1424–1431. doi:10.1002/humu.22388.
MSH2	YES	NM_000251.2	c.2006G>T	1	3'	87.3814	8.22656	81.1371	6.2643	-7.14603	-23.8527	INSIGHT database
MSH2	NO	NM_000251.2	c.1077A>T	1	3'	88.857	5.24675	86.5237	3.95767	-0.026259	-0.245691	INSIGHT database
BRCA1	NO	NM_007294.3	c.4097G>A	1	3'	89.1901	8.1541	85.2793	6.24309	-4.38479	-23.4362	Colombo et al., 2013. PLoS One 8, e57173. doi:10.1371/journal.pone.0057173.
BRCA2	YES	NM_000059.3	c.7977-3_7978del	0	3'	85.2919	11.4993			-100	-100	Fraile-Bethencourt et al., 2017. PLoS Genet. 13, 1–21. doi:10.1371/journal.pgen.1006691.
BRCA2	YES	NM_000059.3	c.8633-24_8634del	0	3'	87.661	6.97376			-100	-100	Acedo et al., 2015. Hum. Mutat. 36, 210–221. doi:10.1002/humu.22725.
BRCA2	YES	NM_000059.3	c.8954-1_8955delinsAA	0	3'	82.3622	10.3477			-100	-100	Colombo et al., 2013. PLoS One 8, e57173. doi:10.1371/journal.pone.0057173.
MLH1	YES	NM_000249.3	c.208-1_208del	0	3'	80.3104	8.10869			-100	-100	INSIGHT database
MSH6	YES	NM_000179.2	c.3173-1_3173del	0	3'	87.7822	12.5753			-100	-100	INSIGHT database
PMS2	YES	NM_000535.5	c.24-12_107delinsAAAT	0	3'	74.733	4.33246			-100	-100	INSIGHT database
ATM	YES	NM_000051.3	c.8585-1G>C	-1	3'	92.4587	10.0855			-100	-100	Nakamura et al., 2011. Hum. Mutat. 33, 198–208. doi:10.1002/humu.21632.
ATM	YES	NM_000051.3	c.3078-1G>A	-1	3'	89.9529	4.39634			-100	-100	Izzat et al., 1999. Eur. J. Hum. Genet. 7, 310–320. doi:10.1038/sj.ejhg.5200288.
PALB2	YES	NM_024675.3	c.2515-1G>T	-1	3'	93.8377	9.4696			-100	-100	Casadei et al., 2011. Cancer Res. 71, 2222–2229. doi:10.1158/0008-5472.CAN-10-3958.
PALB2	YES	NM_024675.3	c.2835-1G>C	-1	3'	77.2225	8.136			-100	-100	Casadei et al., 2011. Cancer Res. 71, 2222–2229. doi:10.1158/0008-5472.CAN-10-3958.
TP53	YES	NM_000546.5	c.97-1G>A	-1	3'	77.4963	8.21047			-100	-100	Varley et al., 1998. Br. J. Cancer 78, 1081–1083. doi:10.1038/bjc.1998.631.
TP53	YES	NM_000546.5	c.560-1G>A	-1	3'	78.614	7.77481			-100	-100	Varley et al., 2001. Oncogene 20, 2647–2654. doi:10.1038/sj.onc.1204369.
BRCA2	YES	NM_000059.3	c.7806-1G>A	-1	3'	98.4516	8.33283			-100	-100	Fraile-Bethencourt et al., 2017. PLoS Genet. 13, 1–21. doi:10.1371/journal.pgen.1006691.
BRCA2	YES	NM_000059.3	c.7806-1G>T	-1	3'	98.4516	8.33283			-100	-100	Fraile-Bethencourt et al., 2017. PLoS Genet. 13, 1–21. doi:10.1371/journal.pgen.1006691.
BRCA2	YES	NM_000059.3	c.7977-1G>T	-1	3'	85.2919	11.4993			-100	-100	Fraile-Bethencourt et al., 2017. PLoS Genet. 13, 1–21. doi:10.1371/journal.pgen.1006691.
BRCA2	YES	NM_000059.3	c.7977-1G>C	-1	3'	85.2919	11.4993			-100	-100	Fraile-Bethencourt et al., 2017. PLoS Genet. 13, 1–21. doi:10.1371/journal.pgen.1006691.
BRCA2	YES	NM_000059.3	c.9257-1G>C	-1	3'	91.5835	13.3212			-100	-100	Acedo et al., 2015. Hum. Mutat. 36, 210–221. doi:10.1002/humu.22725.
BRCA2	YES	NM_000059.3	c.8488-1G>A	-1	3'	74.3501	3.29997			-100	-100	Acedo et al., 2015. Hum. Mutat. 36, 210–221. doi:10.1002/humu.22725.
BRCA2	YES	NM_000059.3	c.8755-1G>A	-1	3'	77.5775	3.78066			-100	-100	Colombo et al., 2013. PLoS One 8, e57173. doi:10.1371/journal.pone.0057173. /Acedo et al., 2015. Hum. Mutat. 36, 210–221. doi:10.1002/humu.22725.
BRCA2	YES	NM_000059.3	c.632-1G>A	-1	3'	93.3258	8.02877			-100	-100	Walker et al., 2013. Hum. Mutat. 34, 1424–1431. doi:10.1002/humu.22388.
BRCA1	YES	NM_007294.3	c.135-1G>C	-1	3'	82.9185	8.19327			-100	-100	Wappenschmidt et al., 2012. PLoS One 7, 1–9. doi:10.1371/journal.pone.0050800.
BRCA1	YES	NM_007294.3	c.81-1G>C	-1	3'	70.0922	7.04649			-100	-100	Wappenschmidt et al., 2012. PLoS One 7, 1–9. doi:10.1371/journal.pone.0050800.
BRCA1	YES	NM_007294.3	c.5194-1G>T	-1	3'	90.4999	9.36102			-100	-100	Wappenschmidt et al., 2012. PLoS One 7, 1–9. doi:10.1371/journal.pone.0050800.
BRCA1	YES	NM_007294.3	c.5278-1G>A	-1	3'	90.051	13.0688			-100	-100	Wappenschmidt et al., 2012. PLoS One 7, 1–9. doi:10.1371/journal.pone.0050800.
BRCA1	YES	NM_007294.3	c.5333-1G>T	-1	3'	73.0138	8.66619			-100	-100	Wappenschmidt et al., 2012. PLoS One 7, 1–9. doi:10.1371/journal.pone.0050800.
BRCA1	YES	NM_007294.3	c.4987-1G>A	-1	3'	84.5474	6.68604			-100	-100	Colombo et al., 2013. PLoS One 8, e57173. doi:10.1371/journal.pone.0057173.
BRCA1	YES	NM_007294.3	c.5153-1G>A	-1	3'	81.946	8.77648			-100	-100	Steffensen et al., 2014. Eur. J. Hum. Genet. 3, 1–7. doi:10.1038/ejhg.2014.40.
BRCA1	YES	NM_007294.3	c.5468-1G>A	-1	3'	87.9115	9.52945			-100	-100	Baert et al., 2017. Hum. Mutat. 39, 515–526. doi:10.1002/humu.23390.
MLH1	YES	NM_000249.3	c.454-1G>A	-1	3'	87.3907	6.39207			-100	-100	INSIGHT database
MLH1	YES	NM_000249.3	c.678-1G>C	-1	3'	83.3775	4.78432			-100	-100	INSIGHT database
MLH1	YES	NM_000249.3	c.791-1G>C	-1	3'	88.7765	9.41996			-100	-100	INSIGHT database
MLH1	YES	NM_000249.3	c.1039-1G>A	-1	3'	95.4805	7.49964			-100	-100	INSIGHT database
MLH1	YES	NM_000249.3	c.1559-1G>T	-1	3'	93.3258	10.4368			-100	-100	INSIGHT database
MLH1	YES	NM_000249.3	c.1732-1G>A	-1	3'	86.2368	9.33655			-100	-100	INSIGHT database
MLH1	YES	NM_000249.3	c.1990-1G>A	-1	3'	88.6268	5.34003			-100	-100	INSIGHT database
MSH2	YES	NM_000251.2	c.1662-1G>A	-1	3'	85.1081	8.0113			-100	-100	INSIGHT database
CDH1	YES	NM_004360.3	c.49-2A>G	-2	3'	81.9452	10.2778			-100	-100	More et al., 2007. Hum. Mutat. 28, 203. doi:10.1002/humu.9473.
CDH1	YES	NM_004360.3	c.833-2A>G	-2	3'	87.5548	8.10224			-100	-100	Kim et al., 2011. BMB Rep. 44, 725–729. doi:10.5483/BMBRep.2011.44.11.725.
STK11	YES	NM_000455.4	c.291-2A>T	-2	3'	86.5671	10.8051			-100	-100	Papp et al., 2010. BMC Med. Genet. 11, 169. doi:10.1186/1471-2350-11-169.
BRCA2	YES	NM_000059.3	c.476-2A>G	-2	3'	88.733	10.4936			-100	-100	Colombo et al., 2013. PLoS One 8, e57173. doi:10.1371/journal.pone.0057173.
BRCA2	YES	NM_000059.3	c.7008-2A>T	-2	3'	82.0346	10.368			-100	-100	Colombo et al., 2013. PLoS One 8, e57173. doi:10.1371/journal.pone.0057173.
BRCA2	YES	NM_000059.3	c.7806-2A>G	-2	3'	98.4516	8.33283			-100	-100	Fraile-Bethencourt et al., 2017. PLoS Genet. 13, 1–21. doi:10.1371/journal.pgen.1006691.
BRCA2	YES	NM_000059.3	c.7977-2A>T	-2	3'	85.2919	11.4993			-100	-100	Fraile-Bethencourt et al., 2017. PLoS Genet. 13, 1–21. doi:10.1371/journal.pgen.1006691.
BRCA2	YES	NM_000059.3	c.9502-2A>C	-2	3'	82.0107	8.35151			-100	-100	Acedo et al., 2015. Hum. Mutat. 36, 210–221. doi:10.1002/humu.22725.
BRCA2	YES	NM_000059.3	c.9649-2A>G	-2	3'	91.3161	8.54167			-100	-100	Acedo et al., 2015. Hum. Mutat. 36, 210–221. doi:10.1002/humu.22725.
BRCA2	YES	NM_000059.3	c.7008-2A>G	-2	3'	82.0346	10.368			-100	-100	Walker et al., 2013. Hum. Mutat. 34, 1424–1431. doi:10.1002/humu.22388.
BRCA2	YES	NM_000059.3	c.8488-2A>G	-2	3'	74.3501	3.29997			-100	-100	Walker et al., 2013. Hum. Mutat. 34, 1424–1431. doi:10.1002/humu.22388.
BRCA2	YES	NM_000059.3	c.8633-2A>G	-2	3'	87.661	6.97376			-100	-100	Walker et al., 2013. Hum. Mutat. 34, 1424–1431. doi:10.1002/humu.22388.
BRCA2	YES	NM_000059.3	c.9118-2A>G	-2	3'	91.8304	12.1889			-100	-100	Walker et al., 2013. Hum. Mutat. 34, 1424–1431. doi:10.1002/humu.22388.
BRCA1	YES	NM_007294.3	c.302-2del	-2	3'	91.5021	11.6824			-100	-100	Walker et al., 2013. Hum. Mutat. 34, 1424–1431. doi:10.1002/humu.22388.
BRCA1	YES	NM_007294.3	c.671-2A>C	-2	3'	87.3058	8.86265			-100	-100	Walker et al., 2013. Hum. Mutat. 34, 1424–1431. doi:10.1002/humu.22388.
BRCA1	YES	NM_007294.3	c.4097-2A>G	-2	3'	89.1901	8.1541			-100	-100	Walker et al., 2013. Hum. Mutat. 34, 1424–1431. doi:10.1002/humu.22388.
BRCA1	YES	NM_007294.3	c.5407-2A>G	-2	3'	76.4097	4.8628			-100	-100	Walker et al., 2013. Hum. Mutat. 34, 1424–1431. doi:10.1002/humu.22388.
BRCA1	YES	NM_007294.3	c.5075-2A>G	-2	3'	92.6162	8.96334			-100	-100	Wappenschmidt et al., 2012. PLoS One 7, 1–9. doi:10.1371/journal.pone.0050800.
BRCA1	YES	NM_007294.3	c.5153-2del	-2	3'	81.946	8.77648			-100	-100	Wappenschmidt et al., 2012. PLoS One 7, 1–9. doi:10.1371/journal.pone.0050800.
BRCA1	YES	NM_007294.3	c.5278-2del	-2	3'	90.051	13.0688			-100	-100	Colombo et al., 2013. PLoS One 8, e57173. doi:10.1371/journal.pone.0057173.
BRCA1	YES	NM_007294.3	c.594-2A>C	-2	3'	83.2767	10.0049			-100	-100	Steffensen et al., 2014. Eur. J. Hum. Genet. 3, 1–7. doi:10.1038/ejhg.2014.40.
MLH1	YES	NM_000249.3	c.546-2A>G	-2	3'	99.5701	13.6438			-100	-100	INSIGHT database
MLH1	YES	NM_000249.3	c.546-2A>C	-2	3'	99.5701	13.6438			-100	-100	INSIGHT database
MLH1	YES	NM_000249.3	c.589-2A>G	-2	3'	86.8061	7.34571			-100	-100	INSIGHT database
MLH1	YES	NM_000249.3	c.678-3_678-2del	-2	3'	83.3775	4.78432	78.0486	2.44126	-6.39129	-48.9737	INSIGHT database
MLH1	YES	NM_000249.3	c.1559-2A>T	-2	3'	93.3258	10.4368			-100	-100	INSIGHT database
MLH1	YES	NM_000249.3	c.1559-2A>G	-2	3'	93.3258	10.4368			-100	-100	INSIGHT database
MLH1	YES	NM_000249.3	c.1732-2A>T	-2	3'	86.2368	9.33655			-100	-100	INSIGHT database
MSH2	YES	NM_000251.2	c.1277-2A>G	-2	3'	87.3087	10.1213			-100	-100	INSIGHT database
MSH2	YES	NM_000251.2	c.1511-2A>G	-2	3'	79.8476	5.70349			-100	-100	INSIGHT database
MSH6	YES	NM_000179.2	c.3647-2A>C	-2	3'	95.0367	9.19614			-100	-100	INSIGHT database
BRCA1	NO	NM_007294.3	c.4358-2del	-2	3'	74.8183	7.21111	75.79	5.92162	1.29875	-17.882	Walker et al., 2013. Hum. Mutat. 34, 1424–1431. doi:10.1002/humu.22388.
BRCA2	YES	NM_000059.3	c.8954-3C>G	-3	3'	82.3622	10.3477	71.5402		-13.1395	-100	Walker et al., 2013. Hum. Mutat. 34, 1424–1431. doi:10.1002/humu.22388.
BRCA1	YES	NM_007294.3	c.302-3C>G	-3	3'	91.5021	11.6824	80.68	1.54171	-11.8272	-86.8031	Walker et al., 2013. Hum. Mutat. 34, 1424–1431. doi:10.1002/humu.22388.
BRCA1	YES	NM_007294.3	c.4987-3C>G	-3	3'	84.5474	6.68604	73.7254	0.611852	-12.7999	-90.8488	Walker et al., 2013. Hum. Mutat. 34, 1424–1431. doi:10.1002/humu.22388.
MSH2	YES	NM_000251.2	c.646-3T>G	-3	3'	77.7694	6.37367	73.124		-5.9733	-100	INSIGHT database
MLH1	YES	NM_000249.3	c.1990-3C>G	-3	3'	88.6268	5.34003	77.8048		-12.2108	-100	INSIGHT database
BRCA2	NO	NM_000059.3	c.632-3C>T	-3	3'	93.3258	8.02877	87.1491	6.61887	-6.61843	-17.5606	Quiles et al., 2016. Breast Cancer Res. Treat. 155, 253–260. doi:10.1007/s10549-015-3676-9.
BRCA2	NO	NM_000059.3	c.6938-3T>C	-3	3'	83.2896	5.53845	89.4663	5.18967	7.41593	-6.29743	Walker et al., 2013. Hum. Mutat. 34, 1424–1431. doi:10.1002/humu.22388.
BRCA1	NO	NM_007294.3	c.548-3del	-3	3'	69.1131	2.81825	64.0656	1.69663	-7.30325	-39.7985	Colombo et al., 2013. PLoS One 8, e57173. doi:10.1371/journal.pone.0057173.
MSH6	NO	NM_000179.2	c.3557-4dup	-3	3'	90.0326	10.293	90.0326	10.8145	0	5.06655	INSIGHT database
BRCA1	NO	NM_007294.3	c.5278-6_5278-4del	-4	3'	90.051	13.0688	89.6356	13.4197	-0.461294	2.68502	Walker et al., 2013. Hum. Mutat. 34, 1424–1431. doi:10.1002/humu.22388.
BRCA1	NO	NM_007294.3	c.594-4A>G	-4	3'	83.2767	10.0049	83.2767	10.1525	0	1.47528	Colombo et al., 2013. PLoS One 8, e57173. doi:10.1371/journal.pone.0057173.
BRCA1	YES	NM_007294.3	c.4987-5T>A	-5	3'	84.5474	6.68604	78.0561	3.89188	-7.67771	-41.791	Walker et al., 2013. Hum. Mutat. 34, 1424–1431. doi:10.1002/humu.22388.
BRCA1	YES	NM_007294.3	c.213-5T>A	-5	3'	85.5111	4.8403	78.9821	2.31803	-7.63527	-52.1098	Jarhelle et al., 2017. Fam. Cancer 16. doi:10.1007/s10689-016-9916-2.
MLH1	YES	NM_000249.3	c.791-5T>G	-5	3'	88.7765	9.41996	82.1865	6.3496	-7.42314	-32.5942	INSIGHT database
MLH1	NO	NM_000249.3	c.885-5G>T	-5	3'	88.4352	10.4604	91.5567	10.7281	3.5297	2.55918	INSIGHT database
ATM	YES	NM_000051.3	c.1066-6T>G	-6	3'	99.5701	10.8168	98.8641	8.32659	-0.709048	-23.0217	Dork et al., 2001. Cancer Res. 61, 7608–7615.
BRCA2	YES	NM_000059.3	c.7977-6T>G	-6	3'	85.2919	11.4993	79.8014	8.77848	-6.43731	-23.6607	Fraile-Bethencourt et al., 2017. PLoS Genet. 13, 1–21. doi:10.1371/journal.pgen.1006691.
CDH1	NO	NM_004360.3	c.2440-6C>G	-6	3'	80.7935	10.9314	79.8159	9.84709	-1.21	-9.91922	Grodecka et al., 2014. PLoS One 9. doi:10.1371/journal.pone.0089570.
BRCA2	YES	NM_000059.3	c.7977-7C>G	-7	3'	85.2919	11.4993		5.72312	-100	-50.2307	Fraile-Bethencourt et al., 2017. PLoS Genet. 13, 1–21. doi:10.1371/journal.pgen.1006691.
BRCA2	NO	NM_000059.3	c.-39-9_-39-7del	-7	3'	91.5021	9.79357	89.1882	9.25632	-2.52879	-5.48574	Walker et al., 2013. Hum. Mutat. 34, 1424–1431. doi:10.1002/humu.22388.
BRCA2	NO	NM_000059.3	c.68-7del	-7	3'	87.8948	6.10268	87.8948	6.57035	0	7.66335	Walker et al., 2013. Hum. Mutat. 34, 1424–1431. doi:10.1002/humu.22388.
BRCA2	YES	NM_000059.3	c.7806-9T>G	-9	3'	98.4516	8.33283		1.73097	-100	-79.2271	Fraile-Bethencourt et al., 2017. PLoS Genet. 13, 1–21. doi:10.1371/journal.pgen.1006691.
BRCA1	YES	NM_007294.3	c.81-9C>G	-9	3'	70.0922	7.04649		1.12252	-100	-84.0698	Walker et al., 2013. Hum. Mutat. 34, 1424–1431. doi:10.1002/humu.22388.
MSH2	YES	NM_000251.2	c.1387-9T>A	-9	3'	96.0288	11.5871		4.20913	-100	-63.674	INSIGHT database
MSH2	NO	NM_000251.2	c.1662-9G>A	-9	3'	85.1081	8.0113	85.0311	8.53963	-0.000904732	0.0659481	INSIGHT database
MSH6	NO	NM_000179.2	c.4002-11_4002-10dup	-9	3'	89.5053	10.0745	89.5053	10.0745	0	0	INSIGHT database
MLH1	YES	NM_000249.3	c.589-10T>A	-10	3'	86.8061	7.34571		0.379913	-100	-94.8281	INSIGHT database
BRCA2	NO	NM_000059.3	c.-39-12_-39-10del	-10	3'	91.5021	9.79357	85.6862	8.96552	-7	-8.45504	Quiles et al., 2016. Breast Cancer Res. Treat. 155, 253–260. doi:10.1007/s10549-015-3676-9.
BRCA1	NO	NM_007294.3	c.-19-10T>C	-10	3'	68.0779	4.89891	64.7953	3.77649	-4.82183	-22.9116	Steffensen et al., 2014. Eur. J. Hum. Genet. 3, 1–7. doi:10.1038/ejhg.2014.40.
BRCA1	NO	NM_007294.3	c.4186-10G>A	-10	3'	78.6413	4.57287	78.6413	3.76306	0	-17.709	Baert et al., 2017. Hum. Mutat. 39, 515–526. doi:10.1002/humu.23390.
BRCA1	YES	NM_007294.3	c.213-11T>G	-11	3'	85.5111	4.8403			-100	-100	Colombo et al., 2013. PLoS One 8, e57173. doi:10.1371/journal.pone.0057173.
MLH1	YES	NM_000249.3	c.117-11T>A	-11	3'	80.8008	7.22176			-100	-100	INSIGHT database
BRCA2	NO	NM_000059.3	c.682-12_682-11del	-11	3'	88.0538	7.06423	85.3463	6.62471	-3.07482	-6.22177	Walker et al., 2013. Hum. Mutat. 34, 1424–1431. doi:10.1002/humu.22388.
BRCA2	NO	NM_000059.3	c.794-11T>C	-11	3'	88.8054	9.62343	84.7035	9.26624	-4.61898	-3.71167	Walker et al., 2013. Hum. Mutat. 34, 1424–1431. doi:10.1002/humu.22388.
PALB2	YES	NM_024675.3	c.109-12T>A	-12	3'	82.6368	10.0638		3.83042	-100	-61.9386	Kraus et al., 2017. Int. J. Cancer 140, 95–102. doi:10.1002/ijc.30428.
BRCA2	YES	NM_000059.3	c.9502-12T>G	-12	3'	82.0107	8.35151	76.0641	6.72485	-7.25101	-19.4774	Acedo et al., 2015. Hum. Mutat. 36, 210–221. doi:10.1002/humu.22725.
CDH1	YES	NM_004360.3	c.1937-13T>C	-13	3'	87.1707	8.25106	84.055	7.88761	-3.57425	-4.40489	Garziera et al., 2012. PLoS One 8 e77035. doi:10.1371/journal.pone.0077035.
BRCA1	YES	NM_007294.3	c.442-22_442-13del	-13	3'	66.723	3.7079	66.723	2.09234	0	-43.5708	Walker et al., 2013. Hum. Mutat. 34, 1424–1431. doi:10.1002/humu.22388.
BRCA1	NO	NM_007294.3	c.81-13C>A	-13	3'	70.0922	7.04649	67.3992	5.2571	-3.84208	-25.3941	Walker et al., 2013. Hum. Mutat. 34, 1424–1431. doi:10.1002/humu.22388.
BRCA1	NO	NM_007294.3	c.5278-14C>G	-14	3'	90.051	13.0688	90.051	12.4264	0	-4.91552	Walker et al., 2013. Hum. Mutat. 34, 1424–1431. doi:10.1002/humu.22388.
BRCA2	YES	NM_000059.3	c.8954-15T>G	-15	3'	82.3622	10.3477	82.3622	8.03524	0	-22.3476	Walker et al., 2013. Hum. Mutat. 34, 1424–1431. doi:10.1002/humu.22388.
BRCA1	NO	NM_007294.3	c.594-15G>C	-15	3'	83.2767	10.0049	83.2767	10.2012	0	1.96204	Walker et al., 2013. Hum. Mutat. 34, 1424–1431. doi:10.1002/humu.22388.
BRCA1	NO	NM_007294.3	c.548-17G>T	-17	3'	69.1131	2.81825	69.1131	3.76365	0	33.5456	Walker et al., 2013. Hum. Mutat. 34, 1424–1431. doi:10.1002/humu.22388.
BRCA2	NO	NM_000059.3	c.9257-18C>A	-18	3'	91.5835	13.3212	91.5835	13.174	0	-1.10501	Walker et al., 2013. Hum. Mutat. 34, 1424–1431. doi:10.1002/humu.22388.
BRCA1	NO	NM_007294.3	c.81-18C>A	-18	3'	70.0922	7.04649	70.0922	6.22857	0	-11.6075	Walker et al., 2013. Hum. Mutat. 34, 1424–1431. doi:10.1002/humu.22388.
BRCA1	NO	NM_007294.3	c.5194-18G>A	-18	3'	90.4999	9.36102	90.4999	9.18023	0	-1.93131	Walker et al., 2013. Hum. Mutat. 34, 1424–1431. doi:10.1002/humu.22388.
BRCA2	NO	NM_000059.3	c.517-20A>G	-20	3'	94.4238	10.0028	94.4238	8.97757	0	-10.2494	Walker et al., 2013. Hum. Mutat. 34, 1424–1431. doi:10.1002/humu.22388.
BRCA1	NO	NM_007294.3	c.4987-20A>G	-20	3'	84.5474	6.68604	84.5474	6.50071	0	-2.77189	Walker et al., 2013. Hum. Mutat. 34, 1424–1431. doi:10.1002/humu.22388.

## Sheet: Supplem Table 8
Supplementary table 8. Values of SSF-like and MES via Alamut Visual 2.10 and via SpiCe for validation dataset
NO: negative splicing alteration defined as equal results than control samples. YES: positive splicing alteration including exon skipping, use of new or cryptic splice sites or altered alternative transcript levels.
gene	Splicing alteration	cNomen	dist NearestSS	nearest SSType	A. VISUAL WT SSFScore	A. VISUAL VAR SSFScore	A. VISUAL WT MES Score	A. VISUAL VAR MES Score	SpiCE MES_wt	SpiCE MES_mut	SpiCE SSF_wt	SpiCE SSF_mut
ATM	YES	c.7789G>T	1	3'	92.4143	86.1701	9.8745	7.01425	9.87	7.01	91.35	84.58
ATM	YES	c.1066-6T>G	-6	3'	99.5701	98.8641	10.8168	8.32659	10.82	8.33	99.45	98.88
ATM	YES	c.8585-1G>C	-1	3'	92.4587		10.0855		10.09	2.02	92.03	0
ATM	YES	c.3078-1G>A	-1	3'	89.9529		4.39634		4.4	-4.35	90.45	0
CDH1	YES	c.49-2A>G	-2	3'	81.9452		10.2778		10.28	2.32	86.03	0
CDH1	YES	c.1937-13T>C	-13	3'	87.1707	84.055	8.25106	7.88761	8.25	7.89	88.25	85.74
CDH1	YES	c.833-2A>G	-2	3'	87.5548		8.10224		8.1	0.15	88.66	0
PALB2	YES	c.2515-1G>T	-1	3'	93.8377		9.4696		9.47	0.72	93.46	0
PALB2	YES	c.2835-1G>C	-1	3'	77.2225		8.136		8.14	8.14	76.92	76.92
PALB2	YES	c.109-12T>A	-12	3'	82.6368		10.0638	3.83042	10.06	10.06	82.48	82.48
STK11	YES	c.291-2A>T	-2	3'	86.5671		10.8051		10.81	2.44	88.99	0
TP53	YES	c.97-1G>A	-1	3'	77.4963		8.21047		8.21	-0.39	80.29	0
TP53	YES	c.560-1G>A	-1	3'	78.614		7.77481		7.77	-0.82	79.56	0
BRCA2	YES	c.476-2A>G	-2	3'	88.733		10.4936		10.49	2.54	90.03	0
BRCA2	YES	c.7008-2A>T	-2	3'	82.0346		10.368		10.37	2	84.19	0
BRCA2	YES	c.7806-2A>G	-2	3'	98.4516		8.33283		8.33	0.38	98.6	0
BRCA2	YES	c.7806-9T>G	-9	3'	98.4516		8.33283	1.73097	8.33	1.73	98.6	0
BRCA2	YES	c.7806-1G>A	-1	3'	98.4516		8.33283		8.33	-0.42	98.6	0
BRCA2	YES	c.7806-1G>T	-1	3'	98.4516		8.33283		8.33	-0.27	98.6	0
BRCA2	YES	c.7977-6T>G	-6	3'	85.2919	79.8014	11.4993	8.77848	11.5	8.78	84.95	79.76
BRCA2	YES	c.7977-2A>T	-2	3'	85.2919		11.4993		11.5	3.13	84.95	0
BRCA2	YES	c.7977-1G>T	-1	3'	85.2919		11.4993		11.5	2.9	84.95	0
BRCA2	YES	c.7977-1G>C	-1	3'	85.2919		11.4993		11.5	3.43	84.95	0
BRCA2	YES	c.7977-7C>G	-7	3'	85.2919		11.4993	5.72312	11.5	5.72	84.95	0
BRCA2	YES	c.9257-1G>C	-1	3'	91.5835		13.3212		13.32	5.26	90.93	0
BRCA2	YES	c.9502-2A>C	-2	3'	82.0107		8.35151		8.35	0.31	81.73	0
BRCA2	YES	c.9649-2A>G	-2	3'	91.3161		8.54167		8.54	0.59	91.4	0
BRCA2	YES	c.517G>T	1	3'	94.4238	88.1795	10.0028	9.09537	10	9.1	95.68	88.91
BRCA2	YES	c.518G>T	2	3'	94.4238	94.4238	10.0028	10.3718	10	10.37	95.68	95.68
BRCA2	YES	c.8488-1G>A	-1	3'	74.3501		3.29997		3.3	-5.45	74.32	0
BRCA2	YES	c.8954-15T>G	-15	3'	82.3622	82.3622	10.3477	8.03524	10.35	8.04	84.8	84.8
BRCA2	YES	c.8954-3C>G	-3	3'	82.3622	71.5402	10.3477		10.35	-13.26	84.8	73.56
BRCA2	YES	c.8755-1G>A	-1	3'	77.5775		3.78066		3.78	-4.97	78.5	0
BRCA2	YES	c.632-1G>A	-1	3'	93.3258		8.02877		8.03	-0.72	92.6	0
BRCA2	YES	c.7008-2A>G	-2	3'	82.0346		10.368		10.37	2.41	84.19	0
BRCA2	YES	c.8488-2A>G	-2	3'	74.3501		3.29997		3.3	-4.65	74.32	0
BRCA2	YES	c.8633-2A>G	-2	3'	87.661		6.97376		6.97	-0.98	86.09	0
BRCA2	YES	c.9118-2A>G	-2	3'	91.8304		12.1889		12.19	4.23	90.66	0
BRCA2	YES	c.9502-12T>G	-12	3'	82.0107	76.0641	8.35151	6.72485	8.35	6.72	81.73	75.58
BRCA1	YES	c.81-9C>G	-9	3'	70.0922		7.04649	1.12252	7.05	7.05	71.94	71.94
BRCA1	YES	c.302-3C>G	-3	3'	91.5021	80.68	11.6824	1.54171	11.68	11.68	91.36	91.36
BRCA1	YES	c.135-1G>C	-1	3'	82.9185		8.19327		8.19	8.19	81.18	81.18
BRCA1	YES	c.557C>A	10	3'	69.1131	69.1131	2.81825	2.81825	2.82	2.82	67.7	67.7
BRCA1	YES	c.4987-3C>G	-3	3'	84.5474	73.7254	6.68604	0.611852	6.69	6.69	83.98	83.98
BRCA1	YES	c.4987-5T>A	-5	3'	84.5474	78.0561	6.68604	3.89188	6.69	6.69	83.98	83.98
BRCA1	YES	c.213-11T>G	-11	3'	85.5111		4.8403		4.84	3.97	85.67	82.07
BRCA1	YES	c.671-2A>C	-2	3'	87.3058		8.86265		8.86	0.91	86.83	0
BRCA1	YES	c.4097-2A>G	-2	3'	89.1901		8.1541		8.15	0.11	88.48	0
BRCA1	YES	c.5407-2A>G	-2	3'	76.4097		4.8628		4.86	-3.18	77.96	0
BRCA1	YES	c.81-1G>C	-1	3'	70.0922		7.04649		7.05	7.05	71.94	71.94
BRCA1	YES	c.5075-2A>G	-2	3'	92.6162		8.96334		8.96	0.92	93.04	0
BRCA1	YES	c.5194-1G>T	-1	3'	90.4999		9.36102		9.36	0.61	90.42	0
BRCA1	YES	c.5278-1G>A	-1	3'	90.051		13.0688		13.07	4.47	90.72	0
BRCA1	YES	c.5333-1G>T	-1	3'	73.0138		8.66619		8.67	-0.08	72.46	0
BRCA1	YES	c.5408G>C	2	3'	76.4097	76.4097	4.8628	4.29462	4.86	4.86	77.96	77.96
BRCA1	YES	c.4987-1G>A	-1	3'	84.5474		6.68604		6.69	-1.91	83.98	0
BRCA1	YES	c.5153-1G>A	-1	3'	81.946		8.77648		8.78	0.18	82.52	0
BRCA1	YES	c.594-2A>C	-2	3'	83.2767		10.0049		10	2.05	83.3	0
BRCA1	YES	c.213-5T>A	-5	3'	85.5111	78.9821	4.8403	2.31803	4.84	4.84	85.67	85.67
BRCA1	YES	c.5468-1G>A	-1	3'	87.9115		9.52945		9.53	0.93	89.06	0
MSH2	YES	c.646-3T>G	-3	3'	77.7694	73.124	6.37367		6.37	-10.14	77.17	73.3
MSH2	YES	c.1387-9T>A	-9	3'	96.0288		11.5871	4.20913	11.59	4.21	96.88	0
MSH2	YES	c.2006G>T	1	3'	87.3814	81.1371	8.22656	6.2643	8.23	6.26	86.04	79.27
MLH1	YES	c.117-11T>A	-11	3'	80.8008		7.22176		7.22	-0.19	80.4	0
MLH1	YES	c.1990-3C>G	-3	3'	88.6268	77.8048	5.34003		5.34	-3.99	89.32	78.08
MLH1	YES	c.589-10T>A	-10	3'	86.8061		7.34571	0.379913	7.35	0.38	86.51	0
MLH1	YES	c.791-5T>G	-5	3'	88.7765	82.1865	9.41996	6.3496	9.42	6.35	87.16	80.54
MLH1	YES	c.454-1G>A	-1	3'	87.3907		6.39207		6.39	-2.36	88.54	0
MLH1	YES	c.546-2A>G	-2	3'	99.5701		13.6438		13.64	5.69	99.45	0
MLH1	YES	c.546-2A>C	-2	3'	99.5701		13.6438		13.64	5.6	99.45	0
MLH1	YES	c.589-2A>G	-2	3'	86.8061		7.34571		7.35	-0.61	86.51	0
MLH1	YES	c.678-1G>C	-1	3'	83.3775		4.78432		4.78	-3.28	82.75	0
MLH1	YES	c.791-1G>C	-1	3'	88.7765		9.41996		9.42	1.36	87.16	0
MLH1	YES	c.1039-1G>A	-1	3'	95.4805		7.49964		7.5	-1.25	95.08	0
MLH1	YES	c.1559-2A>T	-2	3'	93.3258		10.4368		10.44	2.07	92.68	0
MLH1	YES	c.1559-2A>G	-2	3'	93.3258		10.4368		10.44	2.48	92.68	0
MLH1	YES	c.1559-1G>T	-1	3'	93.3258		10.4368		10.44	1.84	92.68	0
MLH1	YES	c.1732-2A>T	-2	3'	86.2368		9.33655		9.34	0.97	86.28	0
MLH1	YES	c.1732-1G>A	-1	3'	86.2368		9.33655		9.34	0.59	86.28	0
MLH1	YES	c.1990-1G>A	-1	3'	88.6268		5.34003		5.34	-3.41	89.32	0
MSH2	YES	c.1277-2A>G	-2	3'	87.3087		10.1213		10.12	2.17	86.98	0
MSH2	YES	c.1511-2A>G	-2	3'	79.8476		5.70349		5.7	-2.25	80.01	0
MSH2	YES	c.1662-1G>A	-1	3'	85.1081		8.0113		8.01	-0.74	85.46	0
MSH6	YES	c.3647-2A>C	-2	3'	95.0367		9.19614		9.2	1.15	95.72	0
BRCA2	YES	c.7977-3_7978del	0	3'	85.2919		11.4993		11.5	-10.52	84.95	0
BRCA2	YES	c.8633-24_8634del	0	3'	87.661		6.97376		6.97	-18.28	86.09	0
BRCA2	YES	c.8954-1_8955delinsAA	0	3'	82.3622		10.3477		10.35	-20.68	84.8	0
BRCA1	YES	c.442-22_442-13del	-13	3'	66.723	66.723	3.7079	2.09234	3.71	5.99	66.37	80.93
BRCA1	YES	c.302-2del	-2	3'	91.5021		11.6824		11.68	0.09	91.36	0
BRCA1	YES	c.5153-2del	-2	3'	81.946		8.77648		8.78	0.92	82.52	0
BRCA1	YES	c.5278-2del	-2	3'	90.051		13.0688		13.07	4.67	90.72	0
MLH1	YES	c.208-1_208del	0	3'	80.3104		8.10869		8.11	-1.2	80.45	0
MLH1	YES	c.678-3_678-2del	-2	3'	83.3775	78.0486	4.78432	2.44126	4.78	2.44	82.75	78.23
MSH6	YES	c.3173-1_3173del	0	3'	87.7822		12.5753		12.58	4.35	88.43	0
PMS2	YES	c.24-12_107delinsAAAT	0	3'	74.733		4.33246		10.47	10.47	87.19	87.19
PALB2	NO	c.2752C>T	4	3'	91.8304	91.8304	9.58116	9.58116	9.58	9.58	90.66	90.66
BRCA2	NO	c.632-3C>T	-3	3'	93.3258	87.1491	8.02877	6.61887	8.03	6.62	92.6	85.22
BRCA2	NO	c.517-20A>G	-20	3'	94.4238	94.4238	10.0028	8.97757	10	8.98	95.68	95.68
BRCA2	NO	c.794-11T>C	-11	3'	88.8054	84.7035	9.62343	9.26624	9.62	9.27	89.21	85.62
BRCA2	NO	c.6938-3T>C	-3	3'	83.2896	89.4663	5.53845	5.18967	5.54	5.19	82.7	90.07
BRCA2	NO	c.6943A>G	6	3'	83.2896	83.2896	5.53845	5.53845	5.54	5.54	82.7	82.7
BRCA2	NO	c.8962A>G	9	3'	82.3622	82.3622	10.3477	10.3477	10.35	10.35	84.8	84.8
BRCA2	NO	c.8963G>A	10	3'	82.3622	82.3622	10.3477	10.3477	10.35	10.35	84.8	84.8
BRCA2	NO	c.9257-18C>A	-18	3'	91.5835	91.5835	13.3212	13.174	13.32	13.17	90.93	90.93
BRCA1	NO	c.81-13C>A	-13	3'	70.0922	67.3992	7.04649	5.2571	7.05	7.16	71.94	74.45
BRCA1	NO	c.81-18C>A	-18	3'	70.0922	70.0922	7.04649	6.22857	7.05	7.47	71.94	71.94
BRCA1	NO	c.548-17G>T	-17	3'	69.1131	69.1131	2.81825	3.76365	2.82	1.75	67.7	67.7
BRCA1	NO	c.552T>C	5	3'	69.1131	69.1131	2.81825	2.81825	2.82	2.82	67.7	67.7
BRCA1	NO	c.594-15G>C	-15	3'	83.2767	83.2767	10.0049	10.2012	10	10	83.3	83.3
BRCA1	NO	c.4682C>T	7	3'	84.7057	84.7057	10.1974	10.1974	10.2	10.2	86.43	86.43
BRCA1	NO	c.4987-20A>G	-20	3'	84.5474	84.5474	6.68604	6.50071	6.69	7.1	83.98	83.98
BRCA1	NO	c.5194-18G>A	-18	3'	90.4999	90.4999	9.36102	9.18023	9.36	9.78	90.42	90.42
BRCA1	NO	c.5278-14C>G	-14	3'	90.051	90.051	13.0688	12.4264	13.07	13.07	90.72	90.72
BRCA1	NO	c.5334T>C	2	3'	73.0138	73.0138	8.66619	7.52591	8.67	7.72	72.46	72.46
BRCA1	NO	c.-19-10T>C	-10	3'	68.0779	64.7953	4.89891	3.77649	10.65	10.65	91.64	91.64
BRCA1	NO	c.594-4A>G	-4	3'	83.2767	83.2767	10.0049	10.1525	10	10.69	83.3	83.3
BRCA1	NO	c.4186-10G>A	-10	3'	78.6413	78.6413	4.57287	3.76306	4.57	4.96	78.07	81.1
MLH1	NO	c.885-5G>T	-5	3'	88.4352	91.5567	10.4604	10.7281	10.46	10.73	89.4	91.82
MLH1	NO	c.122A>G	6	3'	80.8008	80.8008	7.22176	7.22176	7.22	7.22	80.4	80.4
MLH1	NO	c.382G>C	2	3'	83.9992	83.9992	7.21777	7.07285	7.22	7.07	84.08	84.08
MLH1	NO	c.554T>G	9	3'	99.5701	99.5701	13.6438	13.6438	13.64	13.64	99.45	99.45
MSH2	NO	c.1662-9G>A	-9	3'	85.1081	85.0311	8.0113	8.53963	8.01	8.54	85.46	85.18
MSH2	NO	c.1666T>C	5	3'	85.1081	85.1081	8.0113	8.0113	8.01	8.01	85.46	85.46
MSH2	NO	c.1077A>T	1	3'	88.857	86.5237	5.24675	3.95767	5.25	3.96	87.87	85.45
CDH1	NO	c.2440-6C>G	-6	3'	80.7935	79.8159	10.9314	9.84709	10.93	9.85	80.95	79.74
BRCA2	NO	c.522T>G	6	3'	94.4238	94.4238	10.0028	10.0028	10	10	95.68	95.68
BRCA1	NO	c.4097G>A	1	3'	89.1901	85.2793	8.1541	6.24309	8.15	5.47	88.48	81.72
BRCA2	NO	c.-39-12_-39-10del	-10	3'	91.5021	85.6862	9.79357	8.96552	9.79	8.97	91.36	85.63
BRCA2	NO	c.-39-9_-39-7del	-7	3'	91.5021	89.1882	9.79357	9.25632	9.79	9.26	91.36	89.82
BRCA2	NO	c.68-7del	-7	3'	87.8948	87.8948	6.10268	6.57035	6.1	6.57	86.43	86.43
BRCA2	NO	c.682-12_682-11del	-11	3'	88.0538	85.3463	7.06423	6.62471	7.06	6.62	87.51	85.22
BRCA1	NO	c.5278-6_5278-4del	-4	3'	90.051	89.6356	13.0688	13.4197	13.07	4.52	90.72	0
BRCA1	NO	c.4358-2del	-2	3'	74.8183	75.79	7.21111	5.92162	7.21	5.92	75.76	76.36
BRCA1	NO	c.548-3del	-3	3'	69.1131	64.0656	2.81825	1.69663	2.82	1.7	67.7	63.04
MSH6	NO	c.3557-4dup	-3	3'	90.0326	90.0326	10.293	10.8145	10.29	10.81	89.4	89.4
MSH6	NO	c.4002-11_4002-10dup	-9	3'	89.5053	89.5053	10.0745	10.0745	10.07	10.07	88.85	88.85
ATM	YES	c.331+5G>A	5	5'	84.8093	72.6577	9.81513	3.58779	9.82	3.59	84.39	72.06
ATM	YES	c.2250G>A	-1	5'	84.2838	72.1478	9.45172	3.6307	9.45	3.63	83.94	71.67
BRIP1	YES	c.205+5G>T	5	5'	88.4342	76.0415	10.3553	5.80399	10.36	5.18	88.3	75.97
CDH1	YES	c.1711+5G>A	5	5'	86.1635	74.0119	9.33191	5.39115	9.33	5.39	86.57	74.24
CDH1	YES	c.1137G>A	-1	5'	78.3863	66.2503	7.31169	1.07909	7.31	1.08	78.17	65.9
CDH1	YES	c.531+2T>A	2	5'	72.749		7.10145		7.1	-1.08	73.02	0
CDH1	YES	c.1008G>T	-1	5'	82.044	69.429	4.93939		4.94	-3.37	82.92	70.17
CDH1	YES	c.832G>A	-1	5'	77.6748	65.5387	7.87776	1.97533	7.88	1.98	77.12	64.85
CDH1	YES	c.2295+5G>A	5	5'	85.557	73.4055	8.56441	3.55751	8.56	3.56	87.1	74.76
CDH1	YES	c.2164+5G>A	5	5'	83.7359	71.5844	8.06524	1.47795	8.07	1.48	83.28	70.95
CHEK2	YES	c.444+1G>T	1	5'	80.6519		8.09891		8.1	-0.08	80.75	0
CHEK2	YES	c.1259+1G>C	1	5'	86.16		9.44859		9.45	9.45	86.27	86.27
PALB2	YES	c.48G>A	-1	5'	66.8309	54.6949	5.74298		5.74	-1.41	68.44	55.68
PALB2	YES	c.3113+5G>C	5	5'	81.5823	68.8863	8.72287	3.5303	8.72	8.72	81.79	81.79
PALB2	YES	c.3350+4A>G	4	5'	100	90.2565			0	0	100	89.8
STK11	YES	c.597+1G>A	1	5'	81.0861		8.99168		8.99	0.81	81.12	0
TP53	YES	c.672G>A	-1	5'	71.8704	59.7343	2.59067		2.59	-7.26	72.37	59.62
TP53	YES	c.672+1G>A	1	5'	71.8704		2.59067		2.59	-5.91	72.37	0
TP53	YES	c.375G>A	-1	5'	80.8966	68.7606	8.02041	0.28636	8.02	0.43	81.6	68.85
BRCA2	YES	c.9648G>A	-1	5'	91.4889	79.3529	10.6458	8.77984	10.65	8.78	91.64	79.37
BRCA2	YES	c.475+1G>A	1	5'	84.4974		9.4589		9.46	1.28	84.09	0
BRCA2	YES	c.631G>A	-1	5'	78.1503	66.0143	6.84436		6.84	-1.05	77.52	65.25
BRCA2	YES	c.7976G>A	-1	5'	100	87.2453			0	0	100	88.5
BRCA2	YES	c.7975A>G	-2	5'	100	88.4884			0	0	100	88.5
BRCA2	YES	c.7976G>C	-1	5'	100	86.938			0	0	100	87.38
BRCA2	YES	c.7976+1G>A	1	5'	100				0	-5.08	100	0
BRCA2	YES	c.8331+2T>C	2	5'	87.5418	87.1216	8.88433		8.88	0	87.11	86.64
BRCA2	YES	c.8331+1G>T	1	5'	87.5418		8.88433		8.88	0.38	87.11	0
BRCA2	YES	c.8754G>A	-1	5'	87.2541	75.118	7.65636	3.21787	7.66	3.22	88.53	76.26
BRCA2	YES	c.8331G>A	-1	5'	87.5418	75.4057	8.88433	4.06381	8.88	4.06	87.11	74.84
BRCA2	YES	c.8754+5G>A	5	5'	87.2541	75.1025	7.65636	2.9138	7.66	2.91	88.53	76.19
BRCA2	YES	c.8754+5G>T	5	5'	87.2541	74.8613	7.65636	3.12578	7.66	3.13	88.53	75.87
BRCA2	YES	c.8953+1G>T	1	5'	100		10.8583		10.86	2.35	100	0
BRCA2	YES	c.8486A>T	-2	5'	84.4974	75.9864	9.4589	6.68914	9.46	6.69	84.09	75.73
BRCA2	YES	c.8754+3G>C	3	5'	87.2541	81.7339	7.65636	5.24236	7.66	5.24	88.53	82.07
BRCA2	YES	c.316+5G>A	5	5'	95.872	83.7204	9.66448	6.62096	9.66	6.62	95.55	83.21
BRCA2	YES	c.316+5G>C	5	5'	95.872	83.176	9.66448	6.42642	9.66	6.43	95.55	82.74
BRCA2	YES	c.467A>G	-9	5'	84.4974	84.4974	9.4589	9.4589	9.46	9.46	84.09	84.09
BRCA2	YES	c.473C>T	-3	5'	84.4974	80.3694	9.4589	6.98903	9.46	6.99	84.09	79.63
BRCA2	YES	c.475G>A	-1	5'	84.4974	72.3614	9.4589	4.72251	9.46	4.72	84.09	71.82
BRCA2	YES	c.516G>A	-1	5'	87.5418	75.4057	8.88433	4.06381	8.88	4.06	87.11	74.84
BRCA2	YES	c.631+4A>G	4	5'	78.1503	68.0697	6.84436	3.02047	6.84	3.02	77.52	67.38
BRCA2	YES	c.6935A>T	-3	5'	73.7018	69.8804	4.79297	3.23202	4.79	3.23	73.38	69.49
BRCA2	YES	c.7805G>C	-1	5'	66.9153	53.6043	4.67527		4.68	-2.8	66.56	53.16
BRCA2	YES	c.8754+4A>G	4	5'	87.2541	77.1734	7.65636	4.29589	7.66	4.3	88.53	78.39
BRCA2	YES	c.8486A>G	-2	5'	84.4974	75.5367	9.4589	7.63336	9.46	7.63	84.09	75.53
BRCA2	YES	c.8487+3A>G	3	5'	84.4974	80.1351	9.4589	5.2859	9.46	5.29	84.09	81.32
BRCA2	YES	c.8487G>A	-1	5'	84.4974	72.3614	9.4589	4.72251	9.46	4.72	84.09	71.82
BRCA2	YES	c.9117G>A	-1	5'	62.82	50.684	4.27701		4.28	-4.94	62.76	50.49
BRCA2	YES	c.9256+1G>A	1	5'	82.5885		9.42864		9.43	1.25	82.83	0
BRCA2	YES	c.67+1G>A	1	5'	72.4148		8.34752		8.35	0.17	72.28	0
BRCA2	YES	c.516+1G>A	1	5'	87.5418		8.88433		8.88	0.7	87.11	0
BRCA2	YES	c.516+1G>T	1	5'	87.5418		8.88433		8.88	0.38	87.11	0
BRCA2	YES	c.631+2T>G	2	5'	78.1503		6.84436		6.84	-0.8	77.52	0
BRCA2	YES	c.7617+2T>G	2	5'	89.8263		9.80181		9.8	2.15	89.45	0
BRCA2	YES	c.8487+1G>A	1	5'	84.4974		9.4589		9.46	1.28	84.09	0
BRCA2	YES	c.8632+1G>A	1	5'	82.2129		8.37568		8.38	0.19	81.74	0
BRCA2	YES	c.9117+1G>A	1	5'	62.82		4.27701		4.28	-3.91	62.76	0
BRCA2	YES	c.9117+1G>T	1	5'	62.82		4.27701		4.28	-4.23	62.76	0
BRCA2	YES	c.9117+2T>A	2	5'	62.82		4.27701		4.28	-3.91	62.76	0
BRCA1	YES	c.134+6T>G	6	5'	87.864	82.8452	10.0774	7.66243	10.08	7.47	87.73	82.33
BRCA1	YES	c.212+3A>G	3	5'	77.3681	73.0058	7.84418	2.71213	7.84	1.69	76.56	67.33
BRCA1	YES	c.301+6T>C	6	5'	78.1176	72.339	8.45577	5.32219	8.46	5.2	78.14	73.63
BRCA1	YES	c.212G>A	-1	5'	77.3681	65.2321	7.84418	1.44586	7.84	-0.21	76.56	63.81
BRCA1	YES	c.4357+6T>C	6	5'	85.1573	79.3787	6.63725	6.30227	6.64	5.28	86.13	81.62
BRCA1	YES	c.4986+5G>T	5	5'	70.3835	57.9908	5.90602		5.91	-5.75	71.67	59.33
BRCA1	YES	c.4986+6T>C	6	5'	70.3835	64.6049	5.90602	2.33767	5.91	1.56	71.67	67.16
BRCA1	YES	c.4185G>A	-1	5'	82.5196	70.3835	8.59441	1.89206	8.59	-0.73	82.3	69.55
BRCA1	YES	c.5152+5G>A	5	5'	74.3427	62.1912	7.96403		7.96	-1.71	74.18	61.52
BRCA1	YES	c.5406+5G>A	5	5'	78.6431	66.4915	9.49083	1.90515	9.49	1.08	78.56	65.9
BRCA1	YES	c.5467+5G>C	5	5'	86.1635	73.4675	9.33191	6.04819	9.33	9.33	86.57	86.57
BRCA1	YES	c.5467G>A	-1	5'	86.1635	74.0274	9.33191	4.33035	9.33	4.89	86.57	73.82
BRCA1	YES	c.441+1G>A	1	5'	69.8804		3.23202		3.23	-5.27	69.49	0
BRCA1	YES	c.80+1G>A	1	5'	91.4889		10.6458		10.65	2.14	91.64	0
BRCA1	YES	c.212+1G>T	1	5'	77.3681		7.84418		7.84	-0.34	76.56	0
BRCA1	YES	c.441+2T>A	2	5'	69.8804		3.23202		3.23	3.23	69.49	69.49
BRCA1	YES	c.547+2T>C	2	5'	81.8924	76.0248	9.08182		9.08	1.43	82.48	0
BRCA1	YES	c.4096+1G>A	1	5'	68.2868		5.64375		5.64	-2.86	67.83	0
BRCA1	YES	c.4484G>T	-1	5'	94.3644	81.7494	10.5671	5.55419	10.57	6.91	94.08	81.81
BRCA1	YES	c.4675+1G>A	1	5'	78.1503		6.84436		6.84	-1.66	77.52	0
BRCA1	YES	c.4986+6T>G	6	5'	70.3835	65.3647	5.90602	1.55845	5.91	2.34	71.67	66.27
BRCA1	YES	c.212+1G>C	1	5'	77.3681		7.84418		7.84	7.84	76.56	76.56
BRCA1	YES	c.5152+1G>C	1	5'	74.3427		7.96403		7.96	7.96	74.18	74.18
BRCA1	YES	c.5193+2T>G	2	5'	96.9453		11.0785		11.08	0	96.66	96.1
BRCA1	YES	c.4096+3A>G	3	5'	68.2868	63.9244	5.64375		5.64	-2.83	67.83	58.6
BRCA1	YES	c.4986+3G>C	3	5'	70.3835	64.8634	5.90602		5.91	5.91	71.67	71.67
BRCA1	YES	c.4986+4A>G	4	5'	70.3835	60.3029	5.90602		5.91	1.02	71.67	60.74
BRCA1	YES	c.4986+5G>A	5	5'	70.3835	58.232	5.90602		5.91	-6.21	71.67	59.01
BRCA1	YES	c.5406+3A>T	3	5'	78.6431	68.7674	9.49083	2.03134	9.49	9.49	78.56	78.56
BRCA1	YES	c.5406+4A>G	4	5'	78.6431	68.5624	9.49083	5.67172	9.49	7.54	78.56	67.64
BRCA1	YES	c.5074+1G>T	1	5'	71.8962		7.47864		7.48	-0.7	71.72	0
BRCA1	YES	c.4675G>A	-1	5'	78.1503	66.0143	6.84436		6.84	-3.72	77.52	64.77
BRCA1	YES	c.441+2T>G	2	5'	69.8804		3.23202		3.23	0	69.49	63.64
BRCA1	YES	c.547+2T>A	2	5'	81.8924		9.08182		9.08	9.08	82.48	82.48
BRCA1	YES	c.4986+1G>T	1	5'	70.3835		5.90602		5.91	-2.28	71.67	0
BRCA1	YES	c.5332+1G>A	1	5'	94.6711		10.7663		10.77	2.26	94.63	0
BRCA1	YES	c.5074G>C	-1	5'	71.8962	58.5852	7.47864		7.48	7.48	71.72	71.72
BRCA1	YES	c.5277+1G>A	1	5'	82.523		9.06409		9.06	0.56	82.6	0
BRCA1	YES	c.4484+1G>A	1	5'	94.3644		10.5671		10.57	2.06	94.08	0
BRCA1	YES	c.5467+1G>A	1	5'	86.1635		9.33191		9.33	0.83	86.57	0
BRCA1	YES	c.5406+1G>A	1	5'	78.6431		9.49083		9.49	0.99	78.56	0
BRCA1	YES	c.5406+2T>C	2	5'	78.6431	75.4563	9.49083		9.49	1.84	78.56	0
BRCA1	YES	c.80+5G>A	5	5'	91.4889	79.3374	10.6458	6.05868	10.65	5.99	91.64	78.98
BRCA1	YES	c.134+5G>T	5	5'	87.864	75.4712	10.0774	3.85619	10.08	4.44	87.73	75.4
BRCA1	YES	c.4674A>G	-2	5'	78.1503	69.1896	6.84436	4.9484	6.84	5.91	77.52	68.91
BRCA1	YES	c.4675+3A>T	3	5'	78.1503	68.2747	6.84436		6.84	6.84	77.52	77.52
BRCA1	YES	c.4986+1G>C	1	5'	70.3835		5.90602		5.91	5.91	71.67	71.67
MSH2	YES	c.942G>A	-1	5'	82.5196	70.3835	8.59441	1.89206	8.59	1.89	82.3	70.03
MSH2	YES	c.1661+5G>C	5	5'	74.1722	61.4762	4.85656		4.86	-1.9	74.83	62.03
MSH2	YES	c.1661G>C	-1	5'	74.1722	60.8611	4.85656		4.86	-7.16	74.83	61.43
MSH2	YES	c.1660A>G	-2	5'	74.1722	65.2114	4.85656	0.237052	4.86	0.24	74.83	66.28
MSH2	YES	c.2634+5G>C	5	5'	76.896	64.2001	6.36285		6.36	-1.48	76.89	64.09
MSH2	YES	c.1275A>G	-2	5'	81.6684	72.7077	8.92197	4.90264	8.92	4.9	81.27	72.72
MSH2	YES	c.1660A>T	-2	5'	74.1722	65.6611	4.85656	0.724257	4.86	0.72	74.83	66.47
MSH2	YES	c.1759G>C	-1	5'	82.0699	68.7588	7.82294		7.82	-3.67	82.27	68.87
MSH2	YES	c.2634+5G>T	5	5'	76.896	64.5033	6.36285	1.95323	6.36	1.95	76.89	64.23
MSH2	YES	c.1661G>A	-1	5'	74.1722	62.0361	4.85656		4.86	-2.16	74.83	62.56
MSH2	YES	c.2634G>A	-1	5'	76.896	64.76	6.36285	0.498899	6.36	0.5	76.89	64.62
PMS2	YES	c.903G>T	-1	5'	77.1269	64.5119	7.63523		7.64	0.86	76.24	63.97
MLH1	YES	c.588+5G>A	5	5'	87.5573	75.4057	9.72159	4.06381	9.72	4.06	87.18	74.84
MLH1	YES	c.1988A>G	-2	5'	87.0628	78.1021	7.69979	3.99481	7.7	3.99	87.43	78.88
MLH1	YES	c.884G>A	-1	5'	82.5885	70.4524	9.42864	2.09117	9.43	2.09	82.83	70.56
MLH1	YES	c.677+3A>G	3	5'	76.7841	72.4217	9.21697	5.9284	9.22	5.93	76.38	73.62
MLH1	YES	c.1667G>T	-1	5'	83.7204	71.1054	6.62096		6.62	-0.49	83.21	70.46
MLH1	YES	c.677+3A>C	3	5'	76.7841	66.9016	9.21697	3.43219	9.22	3.43	76.38	67.16
MLH1	YES	c.1038G>A	-1	5'	85.0987	72.9627	7.19963		7.2	-1.64	86.26	73.99
MLH1	YES	c.116+5G>C	5	5'	75.6848	62.9889	8.59832	4.80852	8.6	4.81	76.2	63.4
MLH1	YES	c.2103G>C	-1	5'	72.0444	58.7333	8.68156		8.68	-4.09	72.23	58.83
MLH1	YES	c.1038G>C	-1	5'	85.0987	71.7877	7.19963	0.717411	7.2	0.72	86.26	72.86
MLH1	YES	c.883A>C	-2	5'	82.5885	73.6742	9.42864	6.21459	9.43	6.21	82.83	74.22
MLH1	YES	c.884+4A>G	4	5'	82.5885	72.5078	9.42864	6.12739	9.43	6.13	82.83	72.69
MLH1	YES	c.306+4A>G	4	5'	91.1667	81.0861	9.84565	8.99168	9.85	8.99	91.26	81.12
MLH1	YES	c.790+5G>T	5	5'	77.468	65.0753	10.4254	2.41736	10.43	2.42	77.43	64.77
MLH1	YES	c.1731+5G>A	5	5'	86.9577	74.8062	11.7751	6.8037	11.78	6.8	86.93	74.6
MLH1	YES	c.882C>T	-3	5'	82.5885	78.4604	9.42864	7.57219	9.43	7.57	82.83	78.38
MLH1	YES	c.1037A>G	-2	5'	85.0987	76.138	7.19963	4.00671	7.2	4.01	86.26	77.71
MLH1	YES	c.1038G>T	-1	5'	85.0987	72.4837	7.19963		7.2	-1.69	86.26	73.51
MLH1	YES	c.1731+3A>T	3	5'	86.9577	77.0821	11.7751	5.63099	11.78	5.63	86.93	77.71
MLH1	YES	c.543C>T	-3	5'	72.0444	67.9163	8.68156	4.67305	8.68	4.67	72.23	67.78
MLH1	YES	c.677G>T	-1	5'	76.7841	64.169	9.21697	3.86491	9.22	3.86	76.38	63.63
MLH1	YES	c.677G>A	-1	5'	76.7841	64.648	9.21697	5.00098	9.22	5	76.38	64.12
MLH1	YES	c.1731G>A	-1	5'	86.9577	74.8217	11.7751	9.13691	11.78	9.14	86.93	74.66
MLH1	YES	c.1896G>A	-1	5'	77.0804	64.9444	3.51451		3.51	-2.5	77.98	65.71
MLH1	YES	c.545+3A>G	3	5'	72.0444	67.682	8.68156	4.94958	8.68	4.95	72.23	69.47
MLH1	YES	c.790+4A>G	4	5'	77.468	67.3874	10.4254	6.04887	10.43	6.05	77.43	67.29
MLH1	YES	c.883A>G	-2	5'	82.5885	73.6277	9.42864	6.85734	9.43	6.86	82.83	74.28
MLH1	YES	c.1989+5G>C	5	5'	87.0628	74.3668	7.69979	2.09578	7.7	2.1	87.43	74.63
MLH1	YES	c.1989G>T	-1	5'	87.0628	74.4478	7.69979	1.35966	7.7	1.36	87.43	74.68
MLH1	YES	c.306G>C	-1	5'	91.1667	77.8557	9.84565	7.09785	9.85	7.1	91.26	77.86
MLH1	YES	c.306+1G>A	1	5'	91.1667		9.84565		9.85	1.66	91.26	0
MLH1	YES	c.544A>G	-2	5'	72.0444	63.0836	8.68156	4.21542	8.68	4.22	72.23	63.68
MLH1	YES	c.545G>A	-1	5'	72.0444	59.9083	8.68156	0.239421	8.68	0.24	72.23	59.96
MLH1	YES	c.588+1G>T	1	5'	87.5573		9.72159		9.72	1.22	87.18	0
MLH1	YES	c.790+1G>A	1	5'	77.468		10.4254		10.43	2.24	77.43	0
MLH1	YES	c.790+2T>C	2	5'	77.468	75.1489	10.4254		10.43	0	77.43	74.4
MLH1	YES	c.1409+1G>C	1	5'	84.8076		9.98517		9.99	1.71	84.94	0
MLH1	YES	c.1558+1G>T	1	5'	79.9473		9.15418		9.15	0.65	79.97	0
MLH1	YES	c.1731+1G>A	1	5'	86.9577		11.7751		11.78	3.59	86.93	0
MLH1	YES	c.1989+1G>T	1	5'	87.0628		7.69979		7.7	-0.8	87.43	0
MSH2	YES	c.645+1G>A	1	5'	94.2214		9.88355		9.88	1.7	94.6	0
MSH2	YES	c.792+1G>A	1	5'	77.0632		7.79378		7.79	-0.39	76.74	0
MSH2	YES	c.1076+1G>A	1	5'	86.7716		9.81343		9.81	1.63	86.11	0
MSH2	YES	c.1276+1G>A	1	5'	81.6684		8.92197		8.92	0.74	81.27	0
MSH6	YES	c.4001+2T>C	2	5'	74.2617	71.0157	6.24741		6.25	0	74.13	70.5
PMS2	YES	c.2174+1G>A	1	5'	73.0592		8.20113		8.2	-0.3	74.72	0
BRIP1	YES	c.2492+2dup	2	5'	95.872	68.826	9.66448		9.66	-0.45	95.55	69.48
BRCA2	YES	c.8948_8953+5del	0	5'	100		10.8583		10.86	-17.04	100	0
BRCA2	YES	c.7976+3_7976+4del	3	5'	100	65.653			0	0	100	67.16
BRCA1	YES	c.80+3_80+6del	3	5'	91.4889	75.8278	10.6458	3.84688	10.65	8.69	91.64	86.24
BRCA1	YES	c.5193+2del	2	5'	96.9453		11.0785		11.08	-3.74	96.66	0
BRCA1	YES	c.5193+1del	1	5'	96.9453		11.0785		11.08	-12.24	96.66	0
BRCA1	YES	c.5406+2del	2	5'	78.6431		9.49083		9.49	-16.45	78.56	0
BRCA1	YES	c.134+3_134+6del	3	5'	87.864	62.4858	10.0774		10.08	7.61	87.73	82.37
BRCA1	YES	c.5152+2dup	2	5'	74.3427	47.2968	7.96403		7.96	-21.11	74.18	48.11
MLH1	YES	c.306+2dup	2	5'	91.1667	69.8994	9.84565	1.11897	9.85	1.12	91.26	70.6
MLH1	YES	c.790+2dup	2	5'	77.468	50.4221	10.4254		10.43	-20.01	77.43	51.36
MLH1	YES	c.1986_1989+1delinsC	0	5'	87.0628	52.288	7.69979		7.7	7.7	87.43	87.43
CDH1	NO	c.48+7C>T	7	5'	70.7402	70.7402	8.63154	8.63154	8.63	8.63	70.87	70.87
PALB2	NO	c.2586+10A>G	10	5'	84.4819	84.4819	6.80373	6.80373	6.8	6.8	84.85	84.85
BRCA2	NO	c.516+18T>C	18	5'	87.5418	87.5418	8.88433	8.88433	8.88	8.88	87.11	87.11
BRCA2	NO	c.673A>G	-9	5'	75.4161	75.4161	8.56441	8.56441	8.56	8.56	75.29	75.29
BRCA2	NO	c.681+7A>T	7	5'	75.4161	75.4161	8.56441	8.56441	8.56	8.56	75.29	75.29
BRCA2	NO	c.7971A>G	-6	5'	100	100			0	0	100	100
BRCA2	NO	c.8324T>G	-8	5'	87.5418	87.5418	8.88433	8.88433	8.88	8.88	87.11	87.11
BRCA2	NO	c.8331+16C>G	16	5'	87.5418	87.5418	8.88433	8.88433	8.88	8.88	87.11	87.11
BRCA2	NO	c.8487+19A>G	19	5'	84.4974	84.4974	9.4589	9.4589	9.46	9.46	84.09	84.09
BRCA2	NO	c.8953+13A>G	13	5'	100	100	10.8583	10.8583	10.86	10.86	100	100
BRCA2	NO	c.9117+9C>T	9	5'	62.82	62.82	4.27701	4.27701	4.28	4.28	62.76	62.76
BRCA2	NO	c.9501+4A>G	4	5'	91.9265	81.8459	10.2844	7.81339	10.28	7.81	92.15	82.01
BRCA2	NO	c.9501+9A>C	9	5'	91.9265	91.9265	10.2844	10.2844	10.28	10.28	92.15	92.15
BRCA1	NO	c.547+6G>A	6	5'	81.8924	81.5823	9.08182	8.90513	9.08	10.24	82.48	86.99
BRCA1	NO	c.4092C>G	-5	5'	68.2868	68.2868	5.64375	5.64375	5.64	5.64	67.83	67.83
BRCA1	NO	c.4185+9C>T	9	5'	82.5196	82.5196	8.59441	8.59441	8.59	8.59	82.3	82.3
BRCA1	NO	c.5074+5A>T	5	5'	71.8962	71.655	7.47864	6.48927	7.48	7.48	71.72	71.72
BRCA1	NO	c.5144G>A	-9	5'	74.3427	74.3427	7.96403	7.96403	7.96	7.96	74.18	74.18
BRCA1	NO	c.5332+13G>T	13	5'	94.6711	94.6711	10.7663	10.7663	10.77	10.77	94.63	94.63
BRCA1	NO	c.5277+15C>T	15	5'	82.523	82.523	9.06409	9.06409	9.06	9.06	82.6	82.6
BRCA1	NO	c.5332G>T	-1	5'	94.6711	82.0561	10.7663	5.58183	10.77	7.61	94.63	82.37
BRCA1	NO	c.5467+9C>A	9	5'	86.1635	86.1635	9.33191	9.33191	9.33	9.33	86.57	86.57
BRCA1	NO	c.301+7G>A	7	5'	78.1176	78.1176	8.45577	8.45577	8.46	8.46	78.14	78.14
BRCA1	NO	c.5406+8T>C	8	5'	78.6431	78.6431	9.49083	9.49083	9.49	9.49	78.56	78.56
BRCA1	NO	c.670+8C>T	8	5'	73.321	73.321	5.98352	5.98352	5.98	5.98	73.72	73.72
BRCA1	NO	c.4484+14A>G	14	5'	94.3644	94.3644	10.5671	10.5671	10.57	10.57	94.08	94.08
BRCA1	NO	c.593+8A>G	8	5'	95.6376	95.6376	10.6736	10.6736	10.67	10.67	97.23	97.23
MLH1	NO	c.588+11G>C	11	5'	87.5573	87.5573	9.72159	9.72159	9.72	9.72	87.18	87.18
MLH1	NO	c.112A>C	-5	5'	75.6848	75.6848	8.59832	8.59832	8.6	8.6	76.2	76.2
MLH1	NO	c.199G>A	-9	5'	90.7326	90.7326	10.4506	10.4506	10.45	10.45	90.89	90.89
MLH1	NO	c.199G>T	-9	5'	90.7326	90.7326	10.4506	10.4506	10.45	10.45	90.89	90.89
MLH1	NO	c.200G>A	-8	5'	90.7326	90.7326	10.4506	10.4506	10.45	10.45	90.89	90.89
BRCA2	NO	c.625C>T	-7	5'	78.1503	78.1503	6.84436	6.84436	6.84	6.84	77.52	77.52
